# Supplementary material for: A survey of Hebeloma (Hymenogastraceae) in Greenland
Source: MycoKeys. 2021 Apr 19;79:17–118. doi: 10.3897/mycokeys.79.63363 (PMC8076164; doi:10.3897/mycokeys.79.63363)
Supplement: XML Treatment for Hebeloma [file mycokeys.79.63363-treatment1.xml]

<!DOCTYPE tp:taxon-treatment
  PUBLIC "-//TaxonX//DTD Taxonomic Treatment Publishing DTD v0 20100105//EN" "tax-treatment-NSO.dtd">
<tp:taxon-treatment xmlns:tp="http://www.plazi.org/taxpub"><tp:treatment-meta><kwd-group><label>Taxon classification</label><kwd><named-content xmlns:xlink="http://www.w3.org/1999/xlink" content-type="kingdom">Fungi</named-content></kwd><kwd><named-content xmlns:xlink="http://www.w3.org/1999/xlink" content-type="order">Agaricales</named-content></kwd><kwd><named-content xmlns:xlink="http://www.w3.org/1999/xlink" content-type="family">Hymenogastraceae</named-content></kwd></kwd-group><mixed-citation publication-type="journal"><person-group><name><surname>Eberhardt</surname><given-names>Ursula</given-names></name><name><surname>Beker</surname><given-names>Henry J.</given-names></name><name><surname>Borgen</surname><given-names>Torbjørn</given-names></name><name><surname>Knudsen</surname><given-names>Henning</given-names></name><name><surname>Schütz</surname><given-names>Nicole</given-names></name><name><surname>Elborne</surname><given-names>Steen A.</given-names></name></person-group><article-title>A survey of <italic><tp:taxon-name><tp:taxon-name-part taxon-name-part-type="genus" reg="Hebeloma">Hebeloma</tp:taxon-name-part></tp:taxon-name></italic> (<tp:taxon-name><tp:taxon-name-part taxon-name-part-type="family">Hymenogastraceae</tp:taxon-name-part></tp:taxon-name>) in Greenland</article-title><source>MycoKeys</source><day>19</day><month>4</month><year>2021</year><volume>79</volume><fpage>17</fpage><lpage>118</lpage><pub-id pub-id-type="doi">10.3897/mycokeys.79.63363</pub-id></mixed-citation></tp:treatment-meta><tp:nomenclature><tp:taxon-name><object-id xmlns:xlink="http://www.w3.org/1999/xlink" content-type="arpha" xlink:type="simple">C28B5C15-CF7E-5AEA-8C15-B25B938CD71A</object-id>
            <tp:taxon-name-part taxon-name-part-type="genus" reg="Hebeloma">Hebeloma</tp:taxon-name-part>
          </tp:taxon-name><tp:taxon-authority>(Fr.) P. Kumm.</tp:taxon-authority></tp:nomenclature><tp:treatment-sec sec-type="description" id="SECID0EKUHK"><title>General description.</title><p>Cap 0.9–21 cm, convex or more rarely campanulate or applanate, rarely depressed at center, dry, in wet weather viscid in some species, or tacky, smooth or rarely scaly, margin even or undulate, smooth, rarely hygrophanous, rarely striate, several shades of brown, from whitish to pale beige to dark brown, occasionally orange-brown, rarely reddish brown, along margin with or without remnants of universal veil, floccose or velutinate. Lamellae emarginate to adnate, thin, unicolored, at first pale, at maturity browner, in some groups with hyaline or brown droplets along margin. Stem 2.0–14.0 × 0.1–2.0 cm, cylindrical or bulbous at base, occasionally rooting, at first white, whitish or cream, becoming pale ochraceous to brown or even black, white tomentose, floccose or pruinose, rarely velutinate, some groups with partial veil, rarely with a membranous ring. Flesh color resembling the color of the stem, often discoloring brownish from stem base when bruised or old. Smell often radish-like, in one section sweetish, in some species insignificant. Taste mild to bitter, rarely significant. Spore deposit umber to dark cinnamon or dark brick red.</p><p>Spores most often amygdaloid, also ellipsoid or limoniform, rarely fusoid or navicular, in some species distinctly papillate, from pale yellow to dark brown, almost smooth to distinctly verrucose and ornamented with separate or coherent irregular warts, in some groups with ± loosening perispore, in Melzers solution from indextrinoid to distinctly and strongly dextrinoid. Cheilocystidia present in all species, variable but distinctive, cylindrical, lageniform, slenderly clavate, spheropedunculate, ventricose or balloon-shaped or variations thereof, rarely forked, in some species partially thick-walled, straight, sinuate or geniculate, hyaline or pale brown. Pleurocystidia rarely present, when present usually similar to cheilocystidia. Caulocystidia present in all species, similar to cheilocystidia, often fasciculate. Basidia cylindrical to slenderly clavate, 4-spored, rarely also 2-spored, in one arctic species only 2-spored. Pileipellis an ixocutis, a thin layer of narrow, hyaline hyphae, smooth or encrusted, 30–250 µm thick.</p></tp:treatment-sec><tp:treatment-sec sec-type="comments" id="SECID0EQUHK"><title>Comments.</title><p><italic><tp:taxon-name><tp:taxon-name-part taxon-name-part-type="genus" reg="Hebeloma">Hebeloma</tp:taxon-name-part></tp:taxon-name></italic> is a genus of ectomycorrhizal fungi. The symbionts belong to a wide variety of families of dicotyledons. In Greenland, according to the observations of T.B., S.A.E. and H.K.K. symbionts appear to belong to the families: <tp:taxon-name><tp:taxon-name-part taxon-name-part-type="family">Salicaceae</tp:taxon-name-part></tp:taxon-name>, <tp:taxon-name><tp:taxon-name-part taxon-name-part-type="family">Betulaceae</tp:taxon-name-part></tp:taxon-name>, <tp:taxon-name><tp:taxon-name-part taxon-name-part-type="family">Polygonaceae</tp:taxon-name-part></tp:taxon-name> and <tp:taxon-name><tp:taxon-name-part taxon-name-part-type="family">Rosaceae</tp:taxon-name-part></tp:taxon-name>. The total list consists of only 11 species: <italic><tp:taxon-name><tp:taxon-name-part taxon-name-part-type="genus" reg="Salix">Salix</tp:taxon-name-part> <tp:taxon-name-part taxon-name-part-type="species" reg="glauca">glauca</tp:taxon-name-part></tp:taxon-name></italic>, <italic><tp:taxon-name><tp:taxon-name-part taxon-name-part-type="genus" reg="Salix">S.</tp:taxon-name-part> <tp:taxon-name-part taxon-name-part-type="species" reg="herbacea">herbacea</tp:taxon-name-part></tp:taxon-name></italic>, <italic><tp:taxon-name><tp:taxon-name-part taxon-name-part-type="genus" reg="Salix">S.</tp:taxon-name-part> <tp:taxon-name-part taxon-name-part-type="species" reg="arctica">arctica</tp:taxon-name-part></tp:taxon-name></italic> Pall., <italic><tp:taxon-name><tp:taxon-name-part taxon-name-part-type="genus" reg="Salix">S.</tp:taxon-name-part> <tp:taxon-name-part taxon-name-part-type="species" reg="arctophila">arctophila</tp:taxon-name-part></tp:taxon-name></italic>, <tp:taxon-name><tp:taxon-name-part taxon-name-part-type="genus" reg="Betula">Betula</tp:taxon-name-part> <tp:taxon-name-part taxon-name-part-type="species" reg="pubescens">pubescens</tp:taxon-name-part> <tp:taxon-name-part taxon-name-part-type="infraspecific-rank">var.</tp:taxon-name-part> <tp:taxon-name-part taxon-name-part-type="variety" reg="pumila">pumila</tp:taxon-name-part></tp:taxon-name>, <italic><tp:taxon-name><tp:taxon-name-part taxon-name-part-type="genus" reg="Betula">B.</tp:taxon-name-part> <tp:taxon-name-part taxon-name-part-type="species" reg="nana">nana.</tp:taxon-name-part></tp:taxon-name></italic>, <italic><tp:taxon-name><tp:taxon-name-part taxon-name-part-type="genus" reg="Betula">B.</tp:taxon-name-part> <tp:taxon-name-part taxon-name-part-type="species" reg="glandulosa">glandulosa</tp:taxon-name-part></tp:taxon-name></italic>, <tp:taxon-name><tp:taxon-name-part taxon-name-part-type="genus" reg="Alnus">Alnus</tp:taxon-name-part> <tp:taxon-name-part taxon-name-part-type="species" reg="alnobetula">alnobetula</tp:taxon-name-part> <tp:taxon-name-part taxon-name-part-type="infraspecific-rank">subsp.</tp:taxon-name-part> <tp:taxon-name-part taxon-name-part-type="subspecies" reg="crispa">crispa</tp:taxon-name-part></tp:taxon-name>, <italic><tp:taxon-name><tp:taxon-name-part taxon-name-part-type="genus" reg="Bistorta">Bistorta</tp:taxon-name-part> <tp:taxon-name-part taxon-name-part-type="species" reg="vivipara">vivipara</tp:taxon-name-part></tp:taxon-name></italic>, <italic><tp:taxon-name><tp:taxon-name-part taxon-name-part-type="genus" reg="Dryas">Dryas</tp:taxon-name-part> <tp:taxon-name-part taxon-name-part-type="species" reg="octopetala">octopetala</tp:taxon-name-part></tp:taxon-name></italic> and <italic><tp:taxon-name><tp:taxon-name-part taxon-name-part-type="genus" reg="Dryas">D.</tp:taxon-name-part> <tp:taxon-name-part taxon-name-part-type="species" reg="integrifolia">integrifolia</tp:taxon-name-part></tp:taxon-name></italic>.</p><p><italic><tp:taxon-name><tp:taxon-name-part taxon-name-part-type="genus" reg="Bistorta">Bistorta</tp:taxon-name-part> <tp:taxon-name-part taxon-name-part-type="species" reg="vivipara">vivipara</tp:taxon-name-part></tp:taxon-name></italic> (L.) Delarbre (≡ <italic><tp:taxon-name><tp:taxon-name-part taxon-name-part-type="genus" reg="Polygonum">Polygonum</tp:taxon-name-part> <tp:taxon-name-part taxon-name-part-type="species" reg="viviparum">viviparum</tp:taxon-name-part></tp:taxon-name></italic> L., <tp:taxon-name><tp:taxon-name-part taxon-name-part-type="family">Polygonaceae</tp:taxon-name-part></tp:taxon-name>) has often been observed close to species of <italic><tp:taxon-name><tp:taxon-name-part taxon-name-part-type="genus" reg="Hebeloma">Hebeloma</tp:taxon-name-part></tp:taxon-name></italic> and <xref ref-type="bibr" rid="B8">Brevik et al. (2010)</xref> isolated sequences of <italic><tp:taxon-name><tp:taxon-name-part taxon-name-part-type="genus" reg="Hebeloma">Hebeloma</tp:taxon-name-part></tp:taxon-name></italic> spp. from its roots in Spitsbergen, which is normally considered as a strong indication that this plant associates with the respective fungus. In a few cases, T.B. found rhizoids from <italic><tp:taxon-name><tp:taxon-name-part taxon-name-part-type="genus" reg="Hebeloma">Hebeloma</tp:taxon-name-part></tp:taxon-name></italic> attached to the roots of <italic><tp:taxon-name><tp:taxon-name-part taxon-name-part-type="genus" reg="Bistorta">Bistorta</tp:taxon-name-part></tp:taxon-name></italic>, but found it difficult to rate the importance of these observations, since there have often been other possible hosts observed nearby. For <italic><tp:taxon-name><tp:taxon-name-part taxon-name-part-type="genus" reg="Alnus">Alnus</tp:taxon-name-part></tp:taxon-name></italic>, there is no evidence that it is a host; for the few records from <italic><tp:taxon-name><tp:taxon-name-part taxon-name-part-type="genus" reg="Alnus">Alnus</tp:taxon-name-part></tp:taxon-name></italic>-shrubs, it is not possible to rule out nearby willows or birches. The remaining perennial shrubs in Greenland, <italic><tp:taxon-name><tp:taxon-name-part taxon-name-part-type="genus" reg="Sorbus">Sorbus</tp:taxon-name-part> <tp:taxon-name-part taxon-name-part-type="species" reg="groenlandica">groenlandica</tp:taxon-name-part></tp:taxon-name></italic> (C.K. Schneid.) Á. Löve &amp; D. Löve and <italic><tp:taxon-name><tp:taxon-name-part taxon-name-part-type="genus" reg="Juniperus">Juniperus</tp:taxon-name-part> <tp:taxon-name-part taxon-name-part-type="species" reg="communis">communis</tp:taxon-name-part></tp:taxon-name></italic> L. do not form ectomycorrhiza. This is also the case for members of the heather family (<tp:taxon-name><tp:taxon-name-part taxon-name-part-type="family">Ericaceae</tp:taxon-name-part></tp:taxon-name>) that occur in Greenland, with the rare exception of <italic><tp:taxon-name><tp:taxon-name-part taxon-name-part-type="genus" reg="Arctostaphylos">Arctostaphylos</tp:taxon-name-part> <tp:taxon-name-part taxon-name-part-type="species" reg="alpina">alpina</tp:taxon-name-part></tp:taxon-name></italic>.</p></tp:treatment-sec><ref-list><ref id="B8"><mixed-citation xmlns:xlink="http://www.w3.org/1999/xlink" xlink:type="simple"><person-group><name name-style="western"><surname>Brevik</surname><given-names>A</given-names></name><name name-style="western"><surname>Moreno-Garcia</surname><given-names>J</given-names></name><name name-style="western"><surname>Wenelczyk</surname><given-names>J</given-names></name><name name-style="western"><surname>Blaalid</surname><given-names>R</given-names></name><name name-style="western"><surname>Bronken Eidesen</surname><given-names>P</given-names></name><name name-style="western"><surname>Carlsen</surname><given-names>T</given-names></name></person-group> (<year>2010</year>) <article-title>Diversity of fungi associated with <italic><tp:taxon-name><tp:taxon-name-part taxon-name-part-type="genus">Bistorta</tp:taxon-name-part> <tp:taxon-name-part taxon-name-part-type="species">vivipara</tp:taxon-name-part></tp:taxon-name></italic> (L.) Delarbre root systems along a local chronosequence on Svalbard.</article-title><source>Agarica</source><volume>29</volume>: <fpage>15</fpage>–<lpage>26</lpage>.</mixed-citation></ref></ref-list></tp:taxon-treatment>
