# Supplementary material for: A survey of Hebeloma (Hymenogastraceae) in Greenland
Source: MycoKeys. 2021 Apr 19;79:17–118. doi: 10.3897/mycokeys.79.63363 (PMC8076164; doi:10.3897/mycokeys.79.63363)
Supplement: XML Treatment for Hebeloma alpinicola [file mycokeys.79.63363-treatment2.xml]

<!DOCTYPE tp:taxon-treatment
  PUBLIC "-//TaxonX//DTD Taxonomic Treatment Publishing DTD v0 20100105//EN" "tax-treatment-NSO.dtd">
<tp:taxon-treatment xmlns:tp="http://www.plazi.org/taxpub"><tp:treatment-meta><kwd-group><label>Taxon classification</label><kwd><named-content xmlns:xlink="http://www.w3.org/1999/xlink" content-type="kingdom">Fungi</named-content></kwd><kwd><named-content xmlns:xlink="http://www.w3.org/1999/xlink" content-type="order">Agaricales</named-content></kwd><kwd><named-content xmlns:xlink="http://www.w3.org/1999/xlink" content-type="family">Hymenogastraceae</named-content></kwd></kwd-group><mixed-citation publication-type="journal"><person-group><name><surname>Eberhardt</surname><given-names>Ursula</given-names></name><name><surname>Beker</surname><given-names>Henry J.</given-names></name><name><surname>Borgen</surname><given-names>Torbjørn</given-names></name><name><surname>Knudsen</surname><given-names>Henning</given-names></name><name><surname>Schütz</surname><given-names>Nicole</given-names></name><name><surname>Elborne</surname><given-names>Steen A.</given-names></name></person-group><article-title>A survey of <italic><tp:taxon-name><tp:taxon-name-part taxon-name-part-type="genus" reg="Hebeloma">Hebeloma</tp:taxon-name-part></tp:taxon-name></italic> (<tp:taxon-name><tp:taxon-name-part taxon-name-part-type="family">Hymenogastraceae</tp:taxon-name-part></tp:taxon-name>) in Greenland</article-title><source>MycoKeys</source><day>19</day><month>4</month><year>2021</year><volume>79</volume><fpage>17</fpage><lpage>118</lpage><pub-id pub-id-type="doi">10.3897/mycokeys.79.63363</pub-id></mixed-citation></tp:treatment-meta><tp:nomenclature><tp:taxon-name><object-id xmlns:xlink="http://www.w3.org/1999/xlink" content-type="arpha" xlink:type="simple">DE4B1B20-4F86-5248-8C73-85C839D4C477</object-id>
            <tp:taxon-name-part taxon-name-part-type="genus" reg="Hebeloma">Hebeloma</tp:taxon-name-part>
            <tp:taxon-name-part taxon-name-part-type="species" reg="alpinicola">alpinicola</tp:taxon-name-part>
          </tp:taxon-name><tp:taxon-authority>A.H. Sm., V. S. Evenson &amp; Mitchel; Veiled species of Hebeloma in the western United States (Ann Arbor): 48, 1983.</tp:taxon-authority><xref ref-type="fig" rid="F7">Fig. 7</xref></tp:nomenclature><tp:treatment-sec sec-type="description" id="SECID0E3MBM"><title>Macroscopic description.</title><p>Cap 1.2–4.5 cm in diameter, robust, fleshy, irregularly hemispherical to convex, somewhat domed or not, almost unicolored, center cinnamon to dark pinkish buff, dark olive buff or rarely umber, sometimes with grayish tones, outwards ocher and lighter buff not white towards margin, sometimes with hoary canescent coating that dries shiny, with weakly hygrophanous spots, dry, margin inrolled at first, and then turned down, partial veil present. Lamellae narrowly attached, slightly emarginate, or with a tooth, or pulling away, somewhat broad (2‒5 mm), pale gray brown to milky coffee, number of lamellae {L} 30–44, edges white floccose, without watery droplets. Stem 1.5–7.0 × 0.2–0.8 cm, cylindrical, whitish pruinose at apex, often with a whitish ring zone, dingy ocher to sordid yellowish or fairly dark brown, longitudinally strongly fibrillose and striate in lower part, often darkening when bruised, base sometimes encrusted with sand or earth, solid or slightly hollow. Context dingy whitish, darker below, unchanging or flesh staining brown. Smell weakly raphanoid. Taste almost insipid to slightly bitter. Spore deposit near fulvous.</p><fig id="F7" position="float" orientation="portrait"><object-id xmlns:xlink="http://www.w3.org/1999/xlink" content-type="doi" xlink:type="simple">10.3897/mycokeys.79.63363.figure7</object-id><object-id xmlns:xlink="http://www.w3.org/1999/xlink" content-type="arpha" xlink:type="simple">5DA1F1D2-089B-586E-8A7B-9EB34DA70D1C</object-id><label>Figure 7.</label><caption><p><italic><tp:taxon-name><tp:taxon-name-part taxon-name-part-type="genus" reg="Hebeloma">Hebeloma</tp:taxon-name-part> <tp:taxon-name-part taxon-name-part-type="species" reg="alpinicola">alpinicola</tp:taxon-name-part></tp:taxon-name></italic><bold>A</bold> HK18.322, photograph H. Knudsen <bold>B</bold> distribution of cited collections <bold>C</bold> spores ×1600 and <bold>D</bold> cheilocystidia ×1000 of HK18.322 in Melzer’s reagent. Scale bars: 5 µm; microphotographs H.K.J. Beker.</p></caption><graphic xmlns:xlink="http://www.w3.org/1999/xlink" xlink:href="mycokeys-79-017-g007.jpg" position="float" orientation="portrait" xlink:type="simple" id="oo_533398.jpg"><uri content-type="original_file" xlink:type="simple">https://binary.pensoft.net/fig/533398</uri></graphic></fig></tp:treatment-sec><tp:treatment-sec sec-type="description" id="SECID0EBOBM"><title>Microscopic description.</title><p>Spores ellipsoid or some slightly amygdaliform or ovoid, with rounded end, apiculus small, on ave. 8–10.5 × 5–6 µm, ave. Q = 1.55–1.85, smooth to slightly rough (<abbrev xmlns:xlink="http://www.w3.org/1999/xlink" xlink:title="ornamentation 1" id="ABBRID0EHOBM" xlink:type="simple">O1</abbrev>), not guttulate, not or very slightly dextrinoid (<abbrev xmlns:xlink="http://www.w3.org/1999/xlink" xlink:title="dextrinoidity 0" id="ABBRID0ELOBM" xlink:type="simple">D0</abbrev><abbrev xmlns:xlink="http://www.w3.org/1999/xlink" xlink:title="dextrinoidity 1" id="ABBRID0EPOBM" xlink:type="simple">D1</abbrev>), perispore not loosening (<abbrev xmlns:xlink="http://www.w3.org/1999/xlink" xlink:title="perispore 0" id="ABBRID0ETOBM" xlink:type="simple">P0</abbrev>). Basidia clavate, mostly four-spored, 20–35 × 6–8 µm. Cheilocystidia lageniform or ventricose, on ave. 35–55 × 5–6.5 (apex) × 4.5–6.5 (middle) × 6.5–10 (base) µm, occasionally geniculate or bifurcate, sometimes septate. Ratios A/M = 0.95‒1.24, A/B = 0.54‒0.88, B/M = 1.43‒2.17. Epicutis an ixocutis, up to 200 µm thick, maximum hyphae width to 8 µm, encrusted hyphae not seen, shape of trama elements beneath subcutis cylindrical. Caulocystidia similar to cheilocystidia, but generally larger.</p></tp:treatment-sec><tp:treatment-sec sec-type="Collections examined" id="SECID0EXOBM"><title>Collections examined.</title><p><bold>S-Greenland</bold>: Kangilinnguit, <named-content xmlns:xlink="http://www.w3.org/1999/xlink" content-type="dwc:verbatimCoordinates" xlink:type="simple"><named-content content-type="geo-json" specific-use="{&#34;type&#34;:&#34;Point&#34;,&#34;coordinates&#34;:[-48.070000,61.230000]}" id="NCID0ECPBM" xlink:type="simple">61.23°N, 48.07°W</named-content></named-content>, 12 Aug 1985, T. Borgen (TB85.099, C-F-5082), 95 m, with <italic><tp:taxon-name><tp:taxon-name-part taxon-name-part-type="genus" reg="Salix">Salix</tp:taxon-name-part> <tp:taxon-name-part taxon-name-part-type="species" reg="glauca">glauca</tp:taxon-name-part></tp:taxon-name></italic> and <italic><tp:taxon-name><tp:taxon-name-part taxon-name-part-type="genus" reg="Chamaenerion">Chamaenerion</tp:taxon-name-part> <tp:taxon-name-part taxon-name-part-type="species" reg="latifolium">latifolium</tp:taxon-name-part></tp:taxon-name></italic> in heathland. Kangilinnguit, <named-content xmlns:xlink="http://www.w3.org/1999/xlink" content-type="dwc:verbatimCoordinates" xlink:type="simple"><named-content content-type="geo-json" specific-use="{&#34;type&#34;:&#34;Point&#34;,&#34;coordinates&#34;:[-48.100000,61.230000]}" id="NCID0EAQBM" xlink:type="simple">61.23°N, 48.10°W</named-content></named-content>, 6 Aug 1984, T. Borgen (TB84.063, C-F-103534), 25 m, with <italic><tp:taxon-name><tp:taxon-name-part taxon-name-part-type="genus" reg="Salix">Salix</tp:taxon-name-part> <tp:taxon-name-part taxon-name-part-type="species" reg="glauca">glauca</tp:taxon-name-part></tp:taxon-name></italic> in scrubland. Kangilinnguit, <named-content xmlns:xlink="http://www.w3.org/1999/xlink" content-type="dwc:verbatimCoordinates" xlink:type="simple"><named-content content-type="geo-json" specific-use="{&#34;type&#34;:&#34;Point&#34;,&#34;coordinates&#34;:[-48.070000,61.230000]}" id="NCID0ETQBM" xlink:type="simple">61.23°N, 48.07°W</named-content></named-content>, 17 Aug 1985, T. Borgen (TB85.071, C-F-5081), 95 m, with <italic><tp:taxon-name><tp:taxon-name-part taxon-name-part-type="genus" reg="Alnus">Alnus</tp:taxon-name-part> <tp:taxon-name-part taxon-name-part-type="species" reg="alnobetulae">alnobetulae</tp:taxon-name-part></tp:taxon-name></italic>. Narsarsuaq, <named-content xmlns:xlink="http://www.w3.org/1999/xlink" content-type="dwc:verbatimCoordinates" xlink:type="simple"><named-content content-type="geo-json" specific-use="{&#34;type&#34;:&#34;Point&#34;,&#34;coordinates&#34;:[-45.420000,61.150000]}" id="NCID0EGRBM" xlink:type="simple">61.15°N, 45.42°W</named-content></named-content>, 9 Aug 2018, H. Knudsen (HK18.010, C-F-111109), 185 m, with <italic><tp:taxon-name><tp:taxon-name-part taxon-name-part-type="genus" reg="Salix">Salix</tp:taxon-name-part> <tp:taxon-name-part taxon-name-part-type="species" reg="glauca">glauca</tp:taxon-name-part></tp:taxon-name></italic> and <italic><tp:taxon-name><tp:taxon-name-part taxon-name-part-type="genus" reg="Betula">Betula</tp:taxon-name-part> <tp:taxon-name-part taxon-name-part-type="species" reg="pubescens">pubescens</tp:taxon-name-part></tp:taxon-name></italic> in scrubland. Narsarsuaq, airport area, <named-content xmlns:xlink="http://www.w3.org/1999/xlink" content-type="dwc:verbatimCoordinates" xlink:type="simple"><named-content content-type="geo-json" specific-use="{&#34;type&#34;:&#34;Point&#34;,&#34;coordinates&#34;:[-45.260000,61.080000]}" id="NCID0EESBM" xlink:type="simple">61.08°N, 45.26°W</named-content></named-content>, 3 Aug 1984, T. Borgen (TB84.028, C-F-103559), 20 m, with <italic><tp:taxon-name><tp:taxon-name-part taxon-name-part-type="genus" reg="Salix">Salix</tp:taxon-name-part> <tp:taxon-name-part taxon-name-part-type="species" reg="glauca">glauca</tp:taxon-name-part></tp:taxon-name></italic> and <italic><tp:taxon-name><tp:taxon-name-part taxon-name-part-type="genus" reg="Betula">Betula</tp:taxon-name-part> <tp:taxon-name-part taxon-name-part-type="species" reg="glandulosa">glandulosa</tp:taxon-name-part></tp:taxon-name></italic> in scrubland. Paamiut, <named-content xmlns:xlink="http://www.w3.org/1999/xlink" content-type="dwc:verbatimCoordinates" xlink:type="simple"><named-content content-type="geo-json" specific-use="{&#34;type&#34;:&#34;Point&#34;,&#34;coordinates&#34;:[-49.400000,62.010000]}" id="NCID0ECTBM" xlink:type="simple">62.01°N, 49.4°W</named-content></named-content>, 1 Aug 2000, T. Borgen (TB00.049, C-F-103516), 10 m, with <italic><tp:taxon-name><tp:taxon-name-part taxon-name-part-type="genus" reg="Salix">Salix</tp:taxon-name-part> <tp:taxon-name-part taxon-name-part-type="species" reg="herbacea">herbacea</tp:taxon-name-part></tp:taxon-name></italic> in snowbed. Paamiut, <named-content xmlns:xlink="http://www.w3.org/1999/xlink" content-type="dwc:verbatimCoordinates" xlink:type="simple"><named-content content-type="geo-json" specific-use="{&#34;type&#34;:&#34;Point&#34;,&#34;coordinates&#34;:[-49.400000,62.010000]}" id="NCID0EVTBM" xlink:type="simple">62.01°N, 49.4°W</named-content></named-content>, 8 Aug 1981, T. Borgen TB81.111, C-F-103554), 25 m. Paamiut, <named-content xmlns:xlink="http://www.w3.org/1999/xlink" content-type="dwc:verbatimCoordinates" xlink:type="simple"><named-content content-type="geo-json" specific-use="{&#34;type&#34;:&#34;Point&#34;,&#34;coordinates&#34;:[-49.400000,62.010000]}" id="NCID0E4TBM" xlink:type="simple">62.01°N, 49.4°W</named-content></named-content>, 20 Aug 1985, T. Borgen (TB85.218, C-F-103532), 30 m, with <italic><tp:taxon-name><tp:taxon-name-part taxon-name-part-type="genus" reg="Salix">Salix</tp:taxon-name-part> <tp:taxon-name-part taxon-name-part-type="species" reg="herbacea">herbacea</tp:taxon-name-part></tp:taxon-name></italic> and <italic><tp:taxon-name><tp:taxon-name-part taxon-name-part-type="genus" reg="Bistorta">Bistorta</tp:taxon-name-part> <tp:taxon-name-part taxon-name-part-type="species" reg="vivipara">vivipara</tp:taxon-name-part></tp:taxon-name></italic> in snowbed. <bold>W-Greenland</bold>: Kobbefjord, NuukBasic Station, <named-content xmlns:xlink="http://www.w3.org/1999/xlink" content-type="dwc:verbatimCoordinates" xlink:type="simple"><named-content content-type="geo-json" specific-use="{&#34;type&#34;:&#34;Point&#34;,&#34;coordinates&#34;:[-51.230000,64.078000]}" id="NCID0E4UBM" xlink:type="simple">64.078°N, 51.23°W</named-content></named-content>, 25 Aug 2018, H. Knudsen (HK18.322, C-F-111116), 5 m, with <italic><tp:taxon-name><tp:taxon-name-part taxon-name-part-type="genus" reg="Salix">Salix</tp:taxon-name-part> <tp:taxon-name-part taxon-name-part-type="species" reg="herbacea">herbacea</tp:taxon-name-part></tp:taxon-name></italic> in tundra. Sisimiut, Kællingehætten, <named-content xmlns:xlink="http://www.w3.org/1999/xlink" content-type="dwc:verbatimCoordinates" xlink:type="simple"><named-content content-type="geo-json" specific-use="{&#34;type&#34;:&#34;Point&#34;,&#34;coordinates&#34;:[-53.590000,66.930000]}" id="NCID0EQVBM" xlink:type="simple">66.93°N, 53.59°W</named-content></named-content>, 16 Aug 2016, H. Knudsen (HK16.165, C-F-108401), 400 m. <bold>N-Greenland</bold>: Zackenberg, Ulvehøj, <named-content xmlns:xlink="http://www.w3.org/1999/xlink" content-type="dwc:verbatimCoordinates" xlink:type="simple"><named-content content-type="geo-json" specific-use="{&#34;type&#34;:&#34;Point&#34;,&#34;coordinates&#34;:[-21.000000,74.470000]}" id="NCID0E1VBM" xlink:type="simple">74.47°N, 21°W</named-content></named-content>, 7 Aug 1999, T. Borgen (TB99.238, C-F-119805), 40 m, with <italic><tp:taxon-name><tp:taxon-name-part taxon-name-part-type="genus" reg="Salix">Salix</tp:taxon-name-part> <tp:taxon-name-part taxon-name-part-type="species" reg="arctica">arctica</tp:taxon-name-part></tp:taxon-name></italic> and <italic><tp:taxon-name><tp:taxon-name-part taxon-name-part-type="genus" reg="Bistorta">Bistorta</tp:taxon-name-part> <tp:taxon-name-part taxon-name-part-type="species" reg="vivipara">vivipara</tp:taxon-name-part></tp:taxon-name></italic>. <bold>E-Greenland</bold>: Kuummiut, Torsukattak, <named-content xmlns:xlink="http://www.w3.org/1999/xlink" content-type="dwc:verbatimCoordinates" xlink:type="simple"><named-content content-type="geo-json" specific-use="{&#34;type&#34;:&#34;Point&#34;,&#34;coordinates&#34;:[-37.010000,65.870000]}" id="NCID0E1WBM" xlink:type="simple">65.87°N, 37.01°W</named-content></named-content>, 2 Aug 2008, T. Borgen (TB08.039, C-F-101623), 35 m; with <italic><tp:taxon-name><tp:taxon-name-part taxon-name-part-type="genus" reg="Salix">Salix</tp:taxon-name-part> <tp:taxon-name-part taxon-name-part-type="species" reg="glauca">glauca</tp:taxon-name-part></tp:taxon-name></italic> in heathland. Kuummiut, Torsukattak, <named-content xmlns:xlink="http://www.w3.org/1999/xlink" content-type="dwc:verbatimCoordinates" xlink:type="simple"><named-content content-type="geo-json" specific-use="{&#34;type&#34;:&#34;Point&#34;,&#34;coordinates&#34;:[-37.010000,65.870000]}" id="NCID0ENXBM" xlink:type="simple">65.87°N, 37.01°W</named-content></named-content>, 2 Aug 2008, T. Borgen (TB08.037, C-F-101621), 35 m.</p></tp:treatment-sec><tp:treatment-sec sec-type="distribution" id="SECID0ESXBM"><title>Distribution.</title><p>Widely distributed in Greenland, only missing in Constable Pynt. Originally described from the Seven Devils Mountains in Idaho, North America by <xref ref-type="bibr" rid="B45">Smith et al. (1983)</xref>, more recently from the Rocky Mountains by <xref ref-type="bibr" rid="B9">Cripps et al. (2019)</xref> and from the European Alps by <xref ref-type="bibr" rid="B22">Grilli et al. (2020)</xref>. This species appears to favor both boreal and arctic or alpine habitats. Most collections from Rocky Mountains were from subalpine areas. In Greenland, it occurs from the Subarctic zone to the High Arctic zone, and the Greenland collections from Zackenberg are the northernmost known (74.47°N). Circumpolar, arctic-alpine.</p></tp:treatment-sec><tp:treatment-sec sec-type="habitat" id="SECID0EEYBM"><title>Habitat and ecology.</title><p>Thirteen collections in all, mainly with <italic><tp:taxon-name><tp:taxon-name-part taxon-name-part-type="genus" reg="Salix">Salix</tp:taxon-name-part> <tp:taxon-name-part taxon-name-part-type="species" reg="glauca">glauca</tp:taxon-name-part></tp:taxon-name></italic> in scrubs and heathland, three collections in snowbeds with <italic><tp:taxon-name><tp:taxon-name-part taxon-name-part-type="genus" reg="Salix">S.</tp:taxon-name-part> <tp:taxon-name-part taxon-name-part-type="species" reg="herbacea">herbacea</tp:taxon-name-part></tp:taxon-name></italic>, one collection with <italic><tp:taxon-name><tp:taxon-name-part taxon-name-part-type="genus" reg="Salix">S.</tp:taxon-name-part> <tp:taxon-name-part taxon-name-part-type="species" reg="arctica">arctica</tp:taxon-name-part></tp:taxon-name></italic>, and one collection with <tp:taxon-name><tp:taxon-name-part taxon-name-part-type="genus" reg="Alnus">Alnus</tp:taxon-name-part> <tp:taxon-name-part taxon-name-part-type="species" reg="alnobetulae">alnobetulae</tp:taxon-name-part> <tp:taxon-name-part taxon-name-part-type="infraspecific-rank">ssp.</tp:taxon-name-part> <tp:taxon-name-part taxon-name-part-type="subspecies" reg="crispa">crispa</tp:taxon-name-part></tp:taxon-name>, but the presence of other possible associates should not be ruled out. In the Rocky Mountains, <xref ref-type="bibr" rid="B9">Cripps et al. (2019)</xref> found two collections, one with <italic><tp:taxon-name><tp:taxon-name-part taxon-name-part-type="genus" reg="Dryas">Dryas</tp:taxon-name-part></tp:taxon-name></italic>, <italic><tp:taxon-name><tp:taxon-name-part taxon-name-part-type="genus" reg="Salix">Salix</tp:taxon-name-part> <tp:taxon-name-part taxon-name-part-type="species" reg="planifolia">planifolia</tp:taxon-name-part></tp:taxon-name></italic> Pursh. and <italic><tp:taxon-name><tp:taxon-name-part taxon-name-part-type="genus" reg="Salix">S.</tp:taxon-name-part> <tp:taxon-name-part taxon-name-part-type="species" reg="reticulata">reticulata</tp:taxon-name-part></tp:taxon-name></italic> L., the other subalpine record with dwarf willows only. <italic><tp:taxon-name><tp:taxon-name-part taxon-name-part-type="genus" reg="Hebeloma">Hebeloma</tp:taxon-name-part> <tp:taxon-name-part taxon-name-part-type="species" reg="alpinicola">alpinicola</tp:taxon-name-part></tp:taxon-name></italic> seems not to be specific regarding soil conditions.</p></tp:treatment-sec><ref-list><ref id="B45"><mixed-citation xmlns:xlink="http://www.w3.org/1999/xlink" xlink:type="simple"><person-group><name name-style="western"><surname>Smith</surname><given-names>AH</given-names></name><name name-style="western"><surname>Evenson</surname><given-names>VS</given-names></name><name name-style="western"><surname>Mitchel</surname><given-names>DH</given-names></name></person-group> (<year>1983</year>) <source>The Veiled Species of <italic><tp:taxon-name><tp:taxon-name-part taxon-name-part-type="genus">Hebeloma</tp:taxon-name-part></tp:taxon-name></italic> in the Western United States.</source><publisher-name>University of Michigan Press</publisher-name>, <publisher-loc>Ann Arbor</publisher-loc>, <size units="page">219 pp</size>. <ext-link xlink:type="simple" ext-link-type="doi" xlink:href="10.3998/mpub.12590">https://doi.org/10.3998/mpub.12590</ext-link></mixed-citation></ref><ref id="B9"><mixed-citation xmlns:xlink="http://www.w3.org/1999/xlink" xlink:type="simple"><person-group><name name-style="western"><surname>Cripps</surname><given-names>C</given-names></name><name name-style="western"><surname>Eberhardt</surname><given-names>U</given-names></name><name name-style="western"><surname>Schütz</surname><given-names>N</given-names></name><name name-style="western"><surname>Beker</surname><given-names>HJ</given-names></name><name name-style="western"><surname>Evenson</surname><given-names>VS</given-names></name><name name-style="western"><surname>Horak</surname><given-names>E</given-names></name></person-group> (<year>2019</year>) <article-title>The genus <italic><tp:taxon-name><tp:taxon-name-part taxon-name-part-type="genus">Hebeloma</tp:taxon-name-part></tp:taxon-name></italic> in the Rocky Mountain alpine zone.</article-title><source>MycoKeys</source><volume>46</volume>: <fpage>1</fpage>–<lpage>54</lpage>. <ext-link xlink:type="simple" ext-link-type="doi" xlink:href="10.3897/mycokeys.46.32823">https://doi.org/10.3897/mycokeys.46.32823</ext-link></mixed-citation></ref><ref id="B22"><mixed-citation xmlns:xlink="http://www.w3.org/1999/xlink" xlink:type="simple"><person-group><name name-style="western"><surname>Grilli</surname><given-names>E</given-names></name><name name-style="western"><surname>Beker</surname><given-names>HJ</given-names></name><name name-style="western"><surname>Eberhardt</surname><given-names>U</given-names></name><name name-style="western"><surname>Schütz</surname><given-names>N</given-names></name></person-group> (<year>2020</year>) <source><italic><tp:taxon-name><tp:taxon-name-part taxon-name-part-type="genus">Hebeloma</tp:taxon-name-part></tp:taxon-name></italic> (Fr.) P. Kumm. – Supplement based on collections from Italy. <tp:taxon-name><tp:taxon-name-part taxon-name-part-type="kingdom">Fungi</tp:taxon-name-part></tp:taxon-name> Europaei 14A.</source><publisher-name>Candusso Editrice</publisher-name>, <publisher-loc>Origgio</publisher-loc>, <size units="page">470 pp</size>.</mixed-citation></ref></ref-list></tp:taxon-treatment>
