# Supplementary material for: A survey of Hebeloma (Hymenogastraceae) in Greenland
Source: MycoKeys. 2021 Apr 19;79:17–118. doi: 10.3897/mycokeys.79.63363 (PMC8076164; doi:10.3897/mycokeys.79.63363)
Supplement: XML Treatment for Hebeloma clavulipes [file mycokeys.79.63363-treatment3.xml]

<!DOCTYPE tp:taxon-treatment
  PUBLIC "-//TaxonX//DTD Taxonomic Treatment Publishing DTD v0 20100105//EN" "tax-treatment-NSO.dtd">
<tp:taxon-treatment xmlns:tp="http://www.plazi.org/taxpub"><tp:treatment-meta><kwd-group><label>Taxon classification</label><kwd><named-content xmlns:xlink="http://www.w3.org/1999/xlink" content-type="kingdom">Fungi</named-content></kwd><kwd><named-content xmlns:xlink="http://www.w3.org/1999/xlink" content-type="order">Agaricales</named-content></kwd><kwd><named-content xmlns:xlink="http://www.w3.org/1999/xlink" content-type="family">Hymenogastraceae</named-content></kwd></kwd-group><mixed-citation publication-type="journal"><person-group><name><surname>Eberhardt</surname><given-names>Ursula</given-names></name><name><surname>Beker</surname><given-names>Henry J.</given-names></name><name><surname>Borgen</surname><given-names>Torbjørn</given-names></name><name><surname>Knudsen</surname><given-names>Henning</given-names></name><name><surname>Schütz</surname><given-names>Nicole</given-names></name><name><surname>Elborne</surname><given-names>Steen A.</given-names></name></person-group><article-title>A survey of <italic><tp:taxon-name><tp:taxon-name-part taxon-name-part-type="genus" reg="Hebeloma">Hebeloma</tp:taxon-name-part></tp:taxon-name></italic> (<tp:taxon-name><tp:taxon-name-part taxon-name-part-type="family">Hymenogastraceae</tp:taxon-name-part></tp:taxon-name>) in Greenland</article-title><source>MycoKeys</source><day>19</day><month>4</month><year>2021</year><volume>79</volume><fpage>17</fpage><lpage>118</lpage><pub-id pub-id-type="doi">10.3897/mycokeys.79.63363</pub-id></mixed-citation></tp:treatment-meta><tp:nomenclature><tp:taxon-name><object-id xmlns:xlink="http://www.w3.org/1999/xlink" content-type="arpha" xlink:type="simple">ED38D480-E301-55D7-81D7-0D0F47BC270E</object-id>
            <tp:taxon-name-part taxon-name-part-type="genus" reg="Hebeloma">Hebeloma</tp:taxon-name-part>
            <tp:taxon-name-part taxon-name-part-type="species" reg="clavulipes">clavulipes</tp:taxon-name-part>
          </tp:taxon-name><tp:taxon-authority>Romagn.; Bull. trimest. Soc. mycol. Fr. 81(3): 326, 1965.</tp:taxon-authority><xref ref-type="fig" rid="F8">Fig. 8</xref></tp:nomenclature><tp:treatment-sec sec-type="description" id="SECID0EQ3BM"><title>Macroscopic description.</title><p>Cap 1.0‒4.1 cm in diameter, convex, sometimes umbonate, margin involute, rarely sulcate, tacky when moist, sometimes hygrophanous, uniformly colored or variably bicolored, at center umber to sepia (6E6, 6E7, 6F6, 6F7), margin cream to pinkish-buff to ochraceous or dark olive buff (4A2, 4A3, 5A3, 5B3, 5B5, 5C5); remains of universal veil sometimes present; partial veil present. Lamellae adnate or adnexed to emarginate, pale brown, maximum depth 3‒5 mm, number of lamellae {L} 40‒48, droplets usually absent, but occasionally visible with × 10 lens, white fimbriate edge usually present, but sometimes indistinctly. Stem 1.3‒7.0 × 0.3‒0.6 cm, 4.5‒7.3(–8) cm at base, stem Q 3.3‒15.5(–18), at first whitish fibrillose becoming pale brown, base cylindrical to clavate or bulbous, usually pruinose or floccose at apex. Context firm, stem inside stuffed, later hollow, stem flesh discoloring from base, sometimes weakly. Smell raphanoid, sometimes with hints of cocoa. Taste mild to bitter, usually raphanoid. Spore deposit brownish olive (5E5).</p><fig id="F8" position="float" orientation="portrait"><object-id xmlns:xlink="http://www.w3.org/1999/xlink" content-type="doi" xlink:type="simple">10.3897/mycokeys.79.63363.figure8</object-id><object-id xmlns:xlink="http://www.w3.org/1999/xlink" content-type="arpha" xlink:type="simple">196E7AA6-DA7E-51FF-A2F0-597B0CE9EB12</object-id><label>Figure 8.</label><caption><p><italic><tp:taxon-name><tp:taxon-name-part taxon-name-part-type="genus" reg="Hebeloma">Hebeloma</tp:taxon-name-part> <tp:taxon-name-part taxon-name-part-type="species" reg="clavulipes">clavulipes</tp:taxon-name-part></tp:taxon-name></italic><bold>A</bold> JV02-517 (from Denmark), photo J. Vesterholt, reproduced by kind permission from <xref ref-type="bibr" rid="B4">Beker et al. (2016)</xref><bold>B</bold> distribution of cited collections <bold>C</bold> spores ×1600 and <bold>D</bold> cheilocystidia ×1000 of TB90.100 in Melzer’s reagent. Scale bars: 5 µm; microphotographs H.K.J. Beker.</p></caption><graphic xmlns:xlink="http://www.w3.org/1999/xlink" xlink:href="mycokeys-79-017-g008.jpg" position="float" orientation="portrait" xlink:type="simple" id="oo_533399.jpg"><uri content-type="original_file" xlink:type="simple">https://binary.pensoft.net/fig/533399</uri></graphic></fig></tp:treatment-sec><tp:treatment-sec sec-type="description" id="SECID0EZ4BM"><title>Microscopic description.</title><p>Spores amygdaloid or limoniform, occasionally appearing ovoid or fusoid, on ave. 10.5‒12.5 × 6.0‒6.5 µm, ave. Q 1.6‒2.1, very weakly ornamented (<abbrev xmlns:xlink="http://www.w3.org/1999/xlink" xlink:title="ornamentation 1" id="ABBRID0E64BM" xlink:type="simple">O1</abbrev><abbrev xmlns:xlink="http://www.w3.org/1999/xlink" xlink:title="ornamentation 2" id="ABBRID0ED5BM" xlink:type="simple">O2</abbrev>), perispore not or somewhat loosening (<abbrev xmlns:xlink="http://www.w3.org/1999/xlink" xlink:title="perispore 0" id="ABBRID0EH5BM" xlink:type="simple">P0</abbrev><abbrev xmlns:xlink="http://www.w3.org/1999/xlink" xlink:title="perispore 1" id="ABBRID0EL5BM" xlink:type="simple">P1</abbrev>), rather strongly dextrinoid (<abbrev xmlns:xlink="http://www.w3.org/1999/xlink" xlink:title="dextrinoidity 2" id="ABBRID0EP5BM" xlink:type="simple">D2</abbrev><abbrev xmlns:xlink="http://www.w3.org/1999/xlink" xlink:title="dextrinoidity 3" id="ABBRID0ET5BM" xlink:type="simple">D3</abbrev>), yellow to yellow brown, ± guttulate, papillate. Basidia 23‒32(‒36) × 7‒10 µm, ave. Q = 2.6‒4.4, mostly four-spored. Cheilocystidia lageniform to ventricose, occasionally cylindrical, occasionally with a characteristic thickening, apically, basically or medially, sometimes geniculate or septate, on ave. 41‒60 × 4.5‒6 (apex) × 4‒5.5 (middle) × 7.5‒12 (base) µm, ratios A/M = 0.93‒1.25, A/B = 0.45‒0.76, B/M = 1.58‒2.31. Epicutis an ixocutis, 125–170 µm thick (measured from exsiccata), maximum hyphae width 3.5‒7 µm, sometimes encrusted, shape of trama elements beneath subcutis sausage-shaped, up to 14 µm wide. Caulocystidia similar to cheilocystidia, but usually less ventricose, up to 120 µm long.</p></tp:treatment-sec><tp:treatment-sec sec-type="Collections examined" id="SECID0EX5BM"><title>Collections examined.</title><p><bold>S-Greenland</bold>: Paamiut, W of the Navigation School area, <named-content xmlns:xlink="http://www.w3.org/1999/xlink" content-type="dwc:verbatimCoordinates" xlink:type="simple"><named-content content-type="geo-json" specific-use="{&#34;type&#34;:&#34;Point&#34;,&#34;coordinates&#34;:[-49.670000,62.000000]}" id="NCID0EC6BM" xlink:type="simple">62°N, 49.67°W</named-content></named-content>, 7 Sep 1990, T. Borgen (TB90.100, C-F-119760), 20 m, with <italic><tp:taxon-name><tp:taxon-name-part taxon-name-part-type="genus" reg="Salix">Salix</tp:taxon-name-part> <tp:taxon-name-part taxon-name-part-type="species" reg="herbacea">herbacea</tp:taxon-name-part></tp:taxon-name></italic>.</p></tp:treatment-sec><tp:treatment-sec sec-type="distribution" id="SECID0ES6BM"><title>Distribution.</title><p>Only one record and apparently a very rare species in Greenland recorded only once during the 20 years when Borgen regularly collected in Paamiut. The general distribution in Europe (<xref ref-type="bibr" rid="B4">Beker et al. 2016</xref>) is from the Temperate zone to southern Boreal and Subalpine zone up to 1700 m. The Greenland record is the northernmost known (62.00°N). Temperate, boreal, subarctic, and now also from Low Arctic zone.</p></tp:treatment-sec><tp:treatment-sec sec-type="habitat" id="SECID0E36BM"><title>Habitat and ecology.</title><p>Only one collection, with <italic><tp:taxon-name><tp:taxon-name-part taxon-name-part-type="genus" reg="Salix">Salix</tp:taxon-name-part> <tp:taxon-name-part taxon-name-part-type="species" reg="herbacea">herbacea</tp:taxon-name-part></tp:taxon-name></italic>. In Europe, the hosts are <italic><tp:taxon-name><tp:taxon-name-part taxon-name-part-type="genus" reg="Betula">Betula</tp:taxon-name-part></tp:taxon-name></italic>, <italic><tp:taxon-name><tp:taxon-name-part taxon-name-part-type="genus" reg="Picea">Picea</tp:taxon-name-part></tp:taxon-name></italic> and <italic><tp:taxon-name><tp:taxon-name-part taxon-name-part-type="genus" reg="Salix">Salix</tp:taxon-name-part></tp:taxon-name></italic> (<xref ref-type="bibr" rid="B4">Beker et al. 2016</xref>), but the associated <italic><tp:taxon-name><tp:taxon-name-part taxon-name-part-type="genus" reg="Salix">Salix</tp:taxon-name-part></tp:taxon-name></italic> species are of the shrub-like kind, like <italic><tp:taxon-name><tp:taxon-name-part taxon-name-part-type="genus" reg="Salix">S.</tp:taxon-name-part> <tp:taxon-name-part taxon-name-part-type="species" reg="aurita">aurita</tp:taxon-name-part></tp:taxon-name></italic>.</p></tp:treatment-sec><ref-list><ref id="B4"><mixed-citation xmlns:xlink="http://www.w3.org/1999/xlink" xlink:type="simple"><person-group><name name-style="western"><surname>Beker</surname><given-names>HJ</given-names></name><name name-style="western"><surname>Eberhardt</surname><given-names>U</given-names></name><name name-style="western"><surname>Vesterholt</surname><given-names>J</given-names></name></person-group> (<year>2016</year>) <source><italic><tp:taxon-name><tp:taxon-name-part taxon-name-part-type="genus">Hebeloma</tp:taxon-name-part></tp:taxon-name></italic> (Fr.) P. Kumm.</source><publisher-name>Fungi Europaei Edizioni Tecnografica</publisher-name>, <publisher-loc>Lomazzo</publisher-loc>, <size units="page">1232 pp</size>.</mixed-citation></ref></ref-list></tp:taxon-treatment>
