# Supplementary material for: A survey of Hebeloma (Hymenogastraceae) in Greenland
Source: MycoKeys. 2021 Apr 19;79:17–118. doi: 10.3897/mycokeys.79.63363 (PMC8076164; doi:10.3897/mycokeys.79.63363)
Supplement: XML Treatment for Hebeloma colvinii [file mycokeys.79.63363-treatment4.xml]

<!DOCTYPE tp:taxon-treatment
  PUBLIC "-//TaxonX//DTD Taxonomic Treatment Publishing DTD v0 20100105//EN" "tax-treatment-NSO.dtd">
<tp:taxon-treatment xmlns:tp="http://www.plazi.org/taxpub"><tp:treatment-meta><kwd-group><label>Taxon classification</label><kwd><named-content xmlns:xlink="http://www.w3.org/1999/xlink" content-type="kingdom">Fungi</named-content></kwd><kwd><named-content xmlns:xlink="http://www.w3.org/1999/xlink" content-type="order">Agaricales</named-content></kwd><kwd><named-content xmlns:xlink="http://www.w3.org/1999/xlink" content-type="family">Hymenogastraceae</named-content></kwd></kwd-group><mixed-citation publication-type="journal"><person-group><name><surname>Eberhardt</surname><given-names>Ursula</given-names></name><name><surname>Beker</surname><given-names>Henry J.</given-names></name><name><surname>Borgen</surname><given-names>Torbjørn</given-names></name><name><surname>Knudsen</surname><given-names>Henning</given-names></name><name><surname>Schütz</surname><given-names>Nicole</given-names></name><name><surname>Elborne</surname><given-names>Steen A.</given-names></name></person-group><article-title>A survey of <italic><tp:taxon-name><tp:taxon-name-part taxon-name-part-type="genus" reg="Hebeloma">Hebeloma</tp:taxon-name-part></tp:taxon-name></italic> (<tp:taxon-name><tp:taxon-name-part taxon-name-part-type="family">Hymenogastraceae</tp:taxon-name-part></tp:taxon-name>) in Greenland</article-title><source>MycoKeys</source><day>19</day><month>4</month><year>2021</year><volume>79</volume><fpage>17</fpage><lpage>118</lpage><pub-id pub-id-type="doi">10.3897/mycokeys.79.63363</pub-id></mixed-citation></tp:treatment-meta><tp:nomenclature><tp:taxon-name><object-id xmlns:xlink="http://www.w3.org/1999/xlink" content-type="arpha" xlink:type="simple">4ADC6302-33D0-5F2E-9BB5-68DD7ECEC548</object-id>
            <tp:taxon-name-part taxon-name-part-type="genus" reg="Hebeloma">Hebeloma</tp:taxon-name-part>
            <tp:taxon-name-part taxon-name-part-type="species" reg="colvinii">colvinii</tp:taxon-name-part>
          </tp:taxon-name><tp:taxon-authority>(Peck) Sacc.; Syll. fung. (Abellini) 5: 805, 1887.</tp:taxon-authority><xref ref-type="fig" rid="F9">Fig. 9</xref></tp:nomenclature><tp:treatment-sec sec-type="description" id="SECID0EADCM"><title>Macroscopic description.</title><p>Cap 2.5–7.5 cm, convex to irregularly gibbous, sometimes broadly umbonate, with incurved later straight, opaque margin, occasionally appendiculate, dry and dull, unicolored mainly sepia, sometimes with light grayish adpressed covering. Lamellae almost free to emarginate gray (olive) brown, edge entire, slightly tomentose, number of lamellae {L} 45–58. Stem whitish pale fibrillose, sordid gray-brown, often more or less buried in sand with a sand bulb around the base, cortina pale. Context initially fairly thick, with cavity, firm watery grayish in pileus, pale brownish in stipe to near buff, towards base dark, sordid brown. Smell weakly and indistinctly raphanoid. Taste similar, mild. Spore deposit color not recorded.</p><fig id="F9" position="float" orientation="portrait"><object-id xmlns:xlink="http://www.w3.org/1999/xlink" content-type="doi" xlink:type="simple">10.3897/mycokeys.79.63363.figure9</object-id><object-id xmlns:xlink="http://www.w3.org/1999/xlink" content-type="arpha" xlink:type="simple">26E65F2C-3105-506C-8BEA-7B13F3770773</object-id><label>Figure 9.</label><caption><p><italic><tp:taxon-name><tp:taxon-name-part taxon-name-part-type="genus" reg="Hebeloma">Hebeloma</tp:taxon-name-part> <tp:taxon-name-part taxon-name-part-type="species" reg="colvinii">colvinii</tp:taxon-name-part></tp:taxon-name></italic><bold>A</bold> HK16.005, photograph H. Knudsen <bold>B</bold> distribution of cited collections; <bold>C</bold> spores ×1600 and <bold>D</bold> cheilocystidia ×1000 of HK16.005 in Melzer’s reagent. Scale bars: 5 µm; microphotographs H.K.J. Beker.</p></caption><graphic xmlns:xlink="http://www.w3.org/1999/xlink" xlink:href="mycokeys-79-017-g009.jpg" position="float" orientation="portrait" xlink:type="simple" id="oo_533400.jpg"><uri content-type="original_file" xlink:type="simple">https://binary.pensoft.net/fig/533400</uri></graphic></fig></tp:treatment-sec><tp:treatment-sec sec-type="description" id="SECID0EFECM"><title>Microscopic description.</title><p>Spores ellipsoid, often ovoid or amygdaloid on ave. 12.0‒14.5 × 7.5‒8.5 µm, ave. Q 1.5‒1.9, very weakly ornamented (<abbrev xmlns:xlink="http://www.w3.org/1999/xlink" xlink:title="ornamentation 1" id="ABBRID0ELECM" xlink:type="simple">O1</abbrev><abbrev xmlns:xlink="http://www.w3.org/1999/xlink" xlink:title="ornamentation 2" id="ABBRID0EPECM" xlink:type="simple">O2</abbrev>), perispore not noticeably loosening (<abbrev xmlns:xlink="http://www.w3.org/1999/xlink" xlink:title="perispore 0" id="ABBRID0ETECM" xlink:type="simple">P0</abbrev>), indistinctly dextrinoid (<abbrev xmlns:xlink="http://www.w3.org/1999/xlink" xlink:title="dextrinoidity 0" id="ABBRID0EXECM" xlink:type="simple">D0</abbrev><abbrev xmlns:xlink="http://www.w3.org/1999/xlink" xlink:title="dextrinoidity 1" id="ABBRID0E2ECM" xlink:type="simple">D1</abbrev>), yellow brown, ± guttulate, not papillate. Basidia 26‒42 × 7‒11 µm, ave. Q = 3.0‒4.2, mostly four-spored. Cheilocystidia lageniform to ventricose, occasionally cylindrical or clavate-ventricose, occasionally with a characteristic wall thickening, apically, basically, sometimes septate, on ave. 40‒50 × 5.5‒8 (apex) × 5‒9 (middle) × 10‒13 (base) µm, ratios A/M = 0.90‒1.26, A/B = 0.46‒0.77, B/M = 1.40‒2.45. Epicutis an ixocutis, up to 120 µm thick (measured from exsiccata), maximum hyphae width 10 µm, sometimes encrusted, shape of trama elements beneath subcutis sausage-shaped, cylindrical or ellipsoid. Caulocystidia similar to cheilocystidia, but usually less ventricose, up to 130 µm long.</p></tp:treatment-sec><tp:treatment-sec sec-type="Collections examined" id="SECID0E6ECM"><title>Collections examined.</title><p><bold>S-Greenland</bold>: Narsarsuaq, <named-content xmlns:xlink="http://www.w3.org/1999/xlink" content-type="dwc:verbatimCoordinates" xlink:type="simple"><named-content content-type="geo-json" specific-use="{&#34;type&#34;:&#34;Point&#34;,&#34;coordinates&#34;:[-45.430000,61.160000]}" id="NCID0EKFCM" xlink:type="simple">61.16°N, 45.43°W</named-content></named-content>, 31 Aug 2002, T. Borgen (TB02.166, C-F-106756), 30 m, with <italic><tp:taxon-name><tp:taxon-name-part taxon-name-part-type="genus" reg="Salix">Salix</tp:taxon-name-part> <tp:taxon-name-part taxon-name-part-type="species" reg="glauca">glauca</tp:taxon-name-part></tp:taxon-name></italic> in riverbed. <bold>W-Greenland</bold>: Kangerlussuaq, Sandflugtsdalen, <named-content xmlns:xlink="http://www.w3.org/1999/xlink" content-type="dwc:verbatimCoordinates" xlink:type="simple"><named-content content-type="geo-json" specific-use="{&#34;type&#34;:&#34;Point&#34;,&#34;coordinates&#34;:[-51.160000,67.130000]}" id="NCID0E6FCM" xlink:type="simple">67.13°N, 51.16°W</named-content></named-content>, 7 Aug 2016, T. Borgen (TB16.075, C-F-103585), 50 m, with <italic><tp:taxon-name><tp:taxon-name-part taxon-name-part-type="genus" reg="Salix">Salix</tp:taxon-name-part> <tp:taxon-name-part taxon-name-part-type="species" reg="glauca">glauca</tp:taxon-name-part></tp:taxon-name></italic> at riverside dune. Kangerlussuaq, Sandflugtsdalen, <named-content xmlns:xlink="http://www.w3.org/1999/xlink" content-type="dwc:verbatimCoordinates" xlink:type="simple"><named-content content-type="geo-json" specific-use="{&#34;type&#34;:&#34;Point&#34;,&#34;coordinates&#34;:[-50.460000,67.060000]}" id="NCID0ESGCM" xlink:type="simple">67.06°N, 50.46°W</named-content></named-content>, 7 Aug 2016, H. Knudsen (HK16.008, C-F-104038), 200 m, with <italic><tp:taxon-name><tp:taxon-name-part taxon-name-part-type="genus" reg="Salix">Salix</tp:taxon-name-part> <tp:taxon-name-part taxon-name-part-type="species" reg="glauca">glauca</tp:taxon-name-part></tp:taxon-name></italic>. Kangerlussuaq, Sandflugtsdalen, <named-content xmlns:xlink="http://www.w3.org/1999/xlink" content-type="dwc:verbatimCoordinates" xlink:type="simple"><named-content content-type="geo-json" specific-use="{&#34;type&#34;:&#34;Point&#34;,&#34;coordinates&#34;:[-50.460000,67.060000]}" id="NCID0EFHCM" xlink:type="simple">67.06°N, 50.46°W</named-content></named-content>, 7 Aug 2016, H. Knudsen (HK16.005, C-F-104035), 200 m, with <italic><tp:taxon-name><tp:taxon-name-part taxon-name-part-type="genus" reg="Salix">Salix</tp:taxon-name-part> <tp:taxon-name-part taxon-name-part-type="species" reg="glauca">glauca</tp:taxon-name-part></tp:taxon-name></italic>. Kangerlussuaq, southeast of Sugar Loaf, <named-content xmlns:xlink="http://www.w3.org/1999/xlink" content-type="dwc:verbatimCoordinates" xlink:type="simple"><named-content content-type="geo-json" specific-use="{&#34;type&#34;:&#34;Point&#34;,&#34;coordinates&#34;:[-50.548760,66.989438]}" id="NCID0EYHCM" xlink:type="simple">66.989438°N, 50.548760°W</named-content></named-content>, 25 Aug 2015, S.A. Elborne (SAE-2016.188GR, C-F-107346), 50 m with <italic><tp:taxon-name><tp:taxon-name-part taxon-name-part-type="genus" reg="Salix">Salix</tp:taxon-name-part> <tp:taxon-name-part taxon-name-part-type="species" reg="glauca">glauca</tp:taxon-name-part></tp:taxon-name></italic> at riverside dune.</p></tp:treatment-sec><tp:treatment-sec sec-type="distribution" id="SECID0EIICM"><title>Distribution.</title><p>Known from a few collections from three localities in southwestern Greenland. <italic><tp:taxon-name><tp:taxon-name-part taxon-name-part-type="genus" reg="Hebeloma">H.</tp:taxon-name-part> <tp:taxon-name-part taxon-name-part-type="species" reg="colvinii">colvinii</tp:taxon-name-part></tp:taxon-name></italic> was described by <xref ref-type="bibr" rid="B39">Peck (1875</xref>; effectively published 1876) from West Albany in North America. He found it in drifting sand in West Albany near Albany, N.Y. State. Later <xref ref-type="bibr" rid="B29">Kauffman (1918)</xref> reported this or a very similar species from New Richmond in Michigan, as did <xref ref-type="bibr" rid="B41">Ritchie (1946)</xref> from Lewes, Delaware Bay. Neither of these two collections has been examined as part of this study.</p></tp:treatment-sec><tp:treatment-sec sec-type="habitat" id="SECID0EFJCM"><title>Habitat and ecology.</title><p>Five collections, all with <italic><tp:taxon-name><tp:taxon-name-part taxon-name-part-type="genus" reg="Salix">Salix</tp:taxon-name-part> <tp:taxon-name-part taxon-name-part-type="species" reg="glauca">glauca</tp:taxon-name-part></tp:taxon-name></italic> in pure sand along a river. In one of the localities, Sandflugtsdalen (“valley of driftsand”) at Kangerlussuaq, it was very common and scattered over a large area. The sand is mineral-rich due to mixing with loess.</p></tp:treatment-sec><tp:treatment-sec sec-type="notes" id="SECID0EWJCM"><title>Note.</title><p><italic><tp:taxon-name><tp:taxon-name-part taxon-name-part-type="genus" reg="Hebeloma">Hebeloma</tp:taxon-name-part> <tp:taxon-name-part taxon-name-part-type="species" reg="colvinii">colvinii</tp:taxon-name-part></tp:taxon-name></italic> was originally described as “<tp:taxon-name>Agaricus</tp:taxon-name><tp:taxon-name><tp:taxon-name-part taxon-name-part-type="genus" reg="Hebeloma"/><tp:taxon-name-part taxon-name-part-type="species" reg="colvini">colvini</tp:taxon-name-part></tp:taxon-name>” (<xref ref-type="bibr" rid="B39">Peck 1875</xref>). The name is currently not in use, e.g. there are no records on Mushroom Observer (<ext-link xmlns:xlink="http://www.w3.org/1999/xlink" xlink:type="simple" ext-link-type="uri" xlink:href="https://mushroomobserver.org/">https://mushroomobserver.org/</ext-link>, accessed 23 Sept 2020) and while Mycoportal (<ext-link xmlns:xlink="http://www.w3.org/1999/xlink" xlink:type="simple" ext-link-type="uri" xlink:href="https://mycoportal.org/portal/collections/list.php">https://mycoportal.org/portal/collections/list.php</ext-link>, accessed 2 Dec 2020) has 63 records, the most recent is from 1972. The identification of the Greenland collections is supported by unpublished studies of type material. It appears that exposed expanses of sandy soil are the characteristic habitat for the species, which is morphologically similar to a number of species of the difficult group around <italic><tp:taxon-name><tp:taxon-name-part taxon-name-part-type="genus" reg="Hebeloma">H.</tp:taxon-name-part> <tp:taxon-name-part taxon-name-part-type="species" reg="dunense">dunense</tp:taxon-name-part></tp:taxon-name></italic> and <italic><tp:taxon-name><tp:taxon-name-part taxon-name-part-type="genus" reg="Hebeloma">H.</tp:taxon-name-part> <tp:taxon-name-part taxon-name-part-type="species" reg="mesophaeum">mesophaeum</tp:taxon-name-part></tp:taxon-name></italic>. <italic><tp:taxon-name><tp:taxon-name-part taxon-name-part-type="genus" reg="Hebeloma">Hebeloma</tp:taxon-name-part> <tp:taxon-name-part taxon-name-part-type="species" reg="colvinii">colvinii</tp:taxon-name-part></tp:taxon-name></italic> can be recognized by its large ellipsoid spores, reminiscent of <italic><tp:taxon-name><tp:taxon-name-part taxon-name-part-type="genus" reg="Hebeloma">Hebeloma</tp:taxon-name-part> <tp:taxon-name-part taxon-name-part-type="species" reg="psammophilum">psammophilum</tp:taxon-name-part></tp:taxon-name></italic>, which is currently known only from western Europe (<xref ref-type="bibr" rid="B4">Beker et al. 2016</xref>).</p></tp:treatment-sec><ref-list><ref id="B39"><mixed-citation xmlns:xlink="http://www.w3.org/1999/xlink" xlink:type="simple"><person-group><name name-style="western"><surname>Peck</surname><given-names>CH</given-names></name></person-group> (<year>1875</year>) Report of the Botanist (1874) Annual Report on the New York State Museum of Natural History 28: 31–88.</mixed-citation></ref><ref id="B29"><mixed-citation xmlns:xlink="http://www.w3.org/1999/xlink" xlink:type="simple"><person-group><name name-style="western"><surname>Kauffman</surname><given-names>CH</given-names></name></person-group> (<year>1918</year>) <source>The <tp:taxon-name><tp:taxon-name-part taxon-name-part-type="family">Agaricaceae</tp:taxon-name-part></tp:taxon-name> of Michigan.</source><publisher-name>Wynkoop Hallenbeck Crawford Co.</publisher-name>, <publisher-loc>Lansing</publisher-loc>, <size units="page">924 pp</size>. <ext-link xlink:type="simple" ext-link-type="doi" xlink:href="10.5962/bhl.title.58545">https://doi.org/10.5962/bhl.title.58545</ext-link></mixed-citation></ref><ref id="B41"><mixed-citation xmlns:xlink="http://www.w3.org/1999/xlink" xlink:type="simple"><person-group><name name-style="western"><surname>Ritchie</surname><given-names>D</given-names></name></person-group> (<year>1946</year>) <article-title><italic><tp:taxon-name><tp:taxon-name-part taxon-name-part-type="genus">Hebeloma</tp:taxon-name-part> <tp:taxon-name-part taxon-name-part-type="species">colvini</tp:taxon-name-part></tp:taxon-name></italic>, a rare mushroom from a sandy beach.</article-title><source>Castanea</source><volume>11</volume>: <fpage>125</fpage>–<lpage>127</lpage>. <ext-link xlink:type="simple" ext-link-type="doi" xlink:href="10.1080/00131724609339958">https://doi.org/10.1080/00131724609339958</ext-link></mixed-citation></ref><ref id="B4"><mixed-citation xmlns:xlink="http://www.w3.org/1999/xlink" xlink:type="simple"><person-group><name name-style="western"><surname>Beker</surname><given-names>HJ</given-names></name><name name-style="western"><surname>Eberhardt</surname><given-names>U</given-names></name><name name-style="western"><surname>Vesterholt</surname><given-names>J</given-names></name></person-group> (<year>2016</year>) <source><italic><tp:taxon-name><tp:taxon-name-part taxon-name-part-type="genus">Hebeloma</tp:taxon-name-part></tp:taxon-name></italic> (Fr.) P. Kumm.</source><publisher-name>Fungi Europaei Edizioni Tecnografica</publisher-name>, <publisher-loc>Lomazzo</publisher-loc>, <size units="page">1232 pp</size>.</mixed-citation></ref></ref-list></tp:taxon-treatment>
