# Supplementary material for: A survey of Hebeloma (Hymenogastraceae) in Greenland
Source: MycoKeys. 2021 Apr 19;79:17–118. doi: 10.3897/mycokeys.79.63363 (PMC8076164; doi:10.3897/mycokeys.79.63363)
Supplement: XML Treatment for Hebeloma excedens [file mycokeys.79.63363-treatment6.xml]

<!DOCTYPE tp:taxon-treatment
  PUBLIC "-//TaxonX//DTD Taxonomic Treatment Publishing DTD v0 20100105//EN" "tax-treatment-NSO.dtd">
<tp:taxon-treatment xmlns:tp="http://www.plazi.org/taxpub"><tp:treatment-meta><kwd-group><label>Taxon classification</label><kwd><named-content xmlns:xlink="http://www.w3.org/1999/xlink" content-type="kingdom">Fungi</named-content></kwd><kwd><named-content xmlns:xlink="http://www.w3.org/1999/xlink" content-type="order">Agaricales</named-content></kwd><kwd><named-content xmlns:xlink="http://www.w3.org/1999/xlink" content-type="family">Hymenogastraceae</named-content></kwd></kwd-group><mixed-citation publication-type="journal"><person-group><name><surname>Eberhardt</surname><given-names>Ursula</given-names></name><name><surname>Beker</surname><given-names>Henry J.</given-names></name><name><surname>Borgen</surname><given-names>Torbjørn</given-names></name><name><surname>Knudsen</surname><given-names>Henning</given-names></name><name><surname>Schütz</surname><given-names>Nicole</given-names></name><name><surname>Elborne</surname><given-names>Steen A.</given-names></name></person-group><article-title>A survey of <italic><tp:taxon-name><tp:taxon-name-part taxon-name-part-type="genus" reg="Hebeloma">Hebeloma</tp:taxon-name-part></tp:taxon-name></italic> (<tp:taxon-name><tp:taxon-name-part taxon-name-part-type="family">Hymenogastraceae</tp:taxon-name-part></tp:taxon-name>) in Greenland</article-title><source>MycoKeys</source><day>19</day><month>4</month><year>2021</year><volume>79</volume><fpage>17</fpage><lpage>118</lpage><pub-id pub-id-type="doi">10.3897/mycokeys.79.63363</pub-id></mixed-citation></tp:treatment-meta><tp:nomenclature><tp:taxon-name><object-id xmlns:xlink="http://www.w3.org/1999/xlink" content-type="arpha" xlink:type="simple">DAA74C41-0F9B-5B2E-A8DB-AEE3CF283E75</object-id>
            <tp:taxon-name-part taxon-name-part-type="genus" reg="Hebeloma">Hebeloma</tp:taxon-name-part>
            <tp:taxon-name-part taxon-name-part-type="species" reg="excedens">excedens</tp:taxon-name-part>
          </tp:taxon-name><tp:taxon-authority>(Peck) Sacc.; Syll. fung. (Abellini) 5: 806, 1887.</tp:taxon-authority><xref ref-type="fig" rid="F11">Fig. 11</xref></tp:nomenclature><tp:treatment-sec sec-type="description" id="SECID0E1ODM"><title>Macroscopic description.</title><p>Cap 1.0–4.0 cm in diameter, shallowly convex, campanulate, then almost applanate, broadly umbonate or not, viscid or greasy, with hygrophanous spots, cinnamon to orange-brown or dark brick in center and pale brown on most of the cap, almost unicolored, with or without velar remnants at margin, or with whitish rim, margin originally described as extending beyond the lamellae, thin-fleshed, universal veil sometimes visible on margin edge, partial veil present. Lamellae sinuate, subdecurrent, narrow, becoming broader and eroded, 3.5–5.5 mm broad, without droplets, very pale, cream with pinkish buff tint, number of lamellae {L} 36–48. Stem 1.5–5.0 × 0.2–0.4 cm, equal, slightly curved, pale cream, silky, pruinose above ring zone, dingier to dark brown below, but still pale with golden brown fibrils in zones, blackening towards base, tough, rubbery. Context whitish in cap and stem apex and yellowish brown in lower stem down to blackish at base. Smell raphanoid, rarely odorless. Spore deposit brownish olive.</p><fig id="F11" position="float" orientation="portrait"><object-id xmlns:xlink="http://www.w3.org/1999/xlink" content-type="doi" xlink:type="simple">10.3897/mycokeys.79.63363.figure11</object-id><object-id xmlns:xlink="http://www.w3.org/1999/xlink" content-type="arpha" xlink:type="simple">50E134D5-9273-5A58-9052-F0B44CBF5078</object-id><label>Figure 11.</label><caption><p><italic><tp:taxon-name><tp:taxon-name-part taxon-name-part-type="genus" reg="Hebeloma">Hebeloma</tp:taxon-name-part> <tp:taxon-name-part taxon-name-part-type="species" reg="excedens">excedens</tp:taxon-name-part></tp:taxon-name></italic><bold>A</bold> TB85.238, photograph T. Borgen <bold>B</bold> distribution of cited collections <bold>C</bold> spores ×1600 and <bold>D</bold> cheilocystidia ×1000 of TB85.238 in Melzer’s reagent. Scale bars: 5 µm; microphotographs H.K.J. Beker.</p></caption><graphic xmlns:xlink="http://www.w3.org/1999/xlink" xlink:href="mycokeys-79-017-g011.jpg" position="float" orientation="portrait" xlink:type="simple" id="oo_533402.jpg"><uri content-type="original_file" xlink:type="simple">https://binary.pensoft.net/fig/533402</uri></graphic></fig></tp:treatment-sec><tp:treatment-sec sec-type="description" id="SECID0E6PDM"><title>Microscopic description.</title><p>Spores ellipsoid, a few slightly ovoid, not papillate, 8.5–10.5 × 5–6 µm, ave. Q 1.5–2.0, very weakly ornamented (<abbrev xmlns:xlink="http://www.w3.org/1999/xlink" xlink:title="ornamentation 1" id="ABBRID0EFQDM" xlink:type="simple">O1</abbrev><abbrev xmlns:xlink="http://www.w3.org/1999/xlink" xlink:title="ornamentation 2" id="ABBRID0EJQDM" xlink:type="simple">O2</abbrev>), perispore not noticeably loosening (<abbrev xmlns:xlink="http://www.w3.org/1999/xlink" xlink:title="perispore 0" id="ABBRID0ENQDM" xlink:type="simple">P0</abbrev>), indistinctly dextrinoid (<abbrev xmlns:xlink="http://www.w3.org/1999/xlink" xlink:title="dextrinoidity 0" id="ABBRID0ERQDM" xlink:type="simple">D0</abbrev><abbrev xmlns:xlink="http://www.w3.org/1999/xlink" xlink:title="dextrinoidity 1" id="ABBRID0EVQDM" xlink:type="simple">D1</abbrev>), pale yellow, rarely yellow brown, ± guttulate. Basidia 20–33 × 6–8 µm, ave. Q = 3.2–4, clavate, mostly four-spored. Cheilocystidia usually lageniform or ventricose, sometimes cylindrical, occasionally geniculate or septate, subcapitate, on ave. 30–55 × 4–6 (apex) × 4–5 (middle) × 7–9 (base) µm, ratios A/M = 0.96–1.23, A/B = 0.60–0.71, B/M = 1.60–1.82. Epicutis an ixocutis, up to 90 µm thick (measured from exsiccata), ixocutis maximum hyphae width up to 6 µm, hyphae rarely encrusted, shape of trama elements beneath subcutis ellipsoid. Caulocystidia similar to cheilocystidia, but usually larger.</p></tp:treatment-sec><tp:treatment-sec sec-type="Collections examined" id="SECID0EZQDM"><title>Collections examined.</title><p><bold>S-Greenland</bold>: Paamiut, <named-content xmlns:xlink="http://www.w3.org/1999/xlink" content-type="dwc:verbatimCoordinates" xlink:type="simple"><named-content content-type="geo-json" specific-use="{&#34;type&#34;:&#34;Point&#34;,&#34;coordinates&#34;:[-49.400000,62.010000]}" id="NCID0EERDM" xlink:type="simple">62.01°N, 49.4°W</named-content></named-content>, 23 Aug 1985, T. Borgen (TB85.238, C-F-5073), 10 m, with <italic><tp:taxon-name><tp:taxon-name-part taxon-name-part-type="genus" reg="Salix">Salix</tp:taxon-name-part> <tp:taxon-name-part taxon-name-part-type="species" reg="glauca">glauca</tp:taxon-name-part></tp:taxon-name></italic>. <bold>W-Greenland</bold>: Kangerlussuaq near the Ice cap, <named-content xmlns:xlink="http://www.w3.org/1999/xlink" content-type="dwc:verbatimCoordinates" xlink:type="simple"><named-content content-type="geo-json" specific-use="{&#34;type&#34;:&#34;Point&#34;,&#34;coordinates&#34;:[-50.230000,67.100000]}" id="NCID0EZRDM" xlink:type="simple">67.10°N, 50.23°W</named-content></named-content>, 12 Aug 2000, A-M. Larsen, T. Borgen (TB00.086, C-F-103517), 40 m, with <italic><tp:taxon-name><tp:taxon-name-part taxon-name-part-type="genus" reg="Salix">Salix</tp:taxon-name-part> <tp:taxon-name-part taxon-name-part-type="species" reg="glauca">glauca</tp:taxon-name-part></tp:taxon-name></italic> in a copse. Sisimiut, 1 km N of the village, <named-content xmlns:xlink="http://www.w3.org/1999/xlink" content-type="dwc:verbatimCoordinates" xlink:type="simple"><named-content content-type="geo-json" specific-use="{&#34;type&#34;:&#34;Point&#34;,&#34;coordinates&#34;:[-53.670000,66.940000]}" id="NCID0EMSDM" xlink:type="simple">66.94°N, 53.67°W</named-content></named-content>, 19 Aug 2000, E. Ohenoja (EO19.8.00.20, <abbrev xmlns:xlink="http://www.w3.org/1999/xlink" content-type="institution" xlink:title="University of Oulu" id="ABBRID0ERSDM" xlink:type="simple">OULU</abbrev> F050653), 0 m, in heathland.</p></tp:treatment-sec><tp:treatment-sec sec-type="distribution" id="SECID0EWSDM"><title>Distribution.</title><p>Known from three localities in southwestern Greenland. Originally described from New York State under <italic><tp:taxon-name><tp:taxon-name-part taxon-name-part-type="genus" reg="Pinus">Pinus</tp:taxon-name-part></tp:taxon-name></italic> and widespread across North America (<xref ref-type="bibr" rid="B9">Cripps et al. 2019</xref>). Similar to <italic><tp:taxon-name><tp:taxon-name-part taxon-name-part-type="genus" reg="Hebeloma">H.</tp:taxon-name-part> <tp:taxon-name-part taxon-name-part-type="species" reg="mesophaeum">mesophaeum</tp:taxon-name-part></tp:taxon-name></italic> and therefore likely to be confused and overlooked. Cripps et al. also describe recent records from alpine Rocky Mountains in Colorado and Montana.</p></tp:treatment-sec><tp:treatment-sec sec-type="habitat" id="SECID0ESTDM"><title>Habitat and ecology.</title><p>Three collections, two of them with <italic><tp:taxon-name><tp:taxon-name-part taxon-name-part-type="genus" reg="Salix">Salix</tp:taxon-name-part> <tp:taxon-name-part taxon-name-part-type="species" reg="glauca">glauca</tp:taxon-name-part></tp:taxon-name></italic>. In the Rocky Mountains, <italic><tp:taxon-name><tp:taxon-name-part taxon-name-part-type="genus" reg="Salix">S.</tp:taxon-name-part> <tp:taxon-name-part taxon-name-part-type="species" reg="planifolia">planifolia</tp:taxon-name-part></tp:taxon-name></italic> was the dominant host (<xref ref-type="bibr" rid="B9">Cripps et al. 2019</xref>). Two of the localities are on acid soil.</p></tp:treatment-sec><ref-list><ref id="B9"><mixed-citation xmlns:xlink="http://www.w3.org/1999/xlink" xlink:type="simple"><person-group><name name-style="western"><surname>Cripps</surname><given-names>C</given-names></name><name name-style="western"><surname>Eberhardt</surname><given-names>U</given-names></name><name name-style="western"><surname>Schütz</surname><given-names>N</given-names></name><name name-style="western"><surname>Beker</surname><given-names>HJ</given-names></name><name name-style="western"><surname>Evenson</surname><given-names>VS</given-names></name><name name-style="western"><surname>Horak</surname><given-names>E</given-names></name></person-group> (<year>2019</year>) <article-title>The genus <italic><tp:taxon-name><tp:taxon-name-part taxon-name-part-type="genus">Hebeloma</tp:taxon-name-part></tp:taxon-name></italic> in the Rocky Mountain alpine zone.</article-title><source>MycoKeys</source><volume>46</volume>: <fpage>1</fpage>–<lpage>54</lpage>. <ext-link xlink:type="simple" ext-link-type="doi" xlink:href="10.3897/mycokeys.46.32823">https://doi.org/10.3897/mycokeys.46.32823</ext-link></mixed-citation></ref></ref-list></tp:taxon-treatment>
