# Supplementary material for: A survey of Hebeloma (Hymenogastraceae) in Greenland
Source: MycoKeys. 2021 Apr 19;79:17–118. doi: 10.3897/mycokeys.79.63363 (PMC8076164; doi:10.3897/mycokeys.79.63363)
Supplement: XML Treatment for Hebeloma fuscatum [file mycokeys.79.63363-treatment7.xml]

<!DOCTYPE tp:taxon-treatment
  PUBLIC "-//TaxonX//DTD Taxonomic Treatment Publishing DTD v0 20100105//EN" "tax-treatment-NSO.dtd">
<tp:taxon-treatment xmlns:tp="http://www.plazi.org/taxpub"><tp:treatment-meta><kwd-group><label>Taxon classification</label><kwd><named-content xmlns:xlink="http://www.w3.org/1999/xlink" content-type="kingdom">Fungi</named-content></kwd><kwd><named-content xmlns:xlink="http://www.w3.org/1999/xlink" content-type="order">Agaricales</named-content></kwd><kwd><named-content xmlns:xlink="http://www.w3.org/1999/xlink" content-type="family">Hymenogastraceae</named-content></kwd></kwd-group><mixed-citation publication-type="journal"><person-group><name><surname>Eberhardt</surname><given-names>Ursula</given-names></name><name><surname>Beker</surname><given-names>Henry J.</given-names></name><name><surname>Borgen</surname><given-names>Torbjørn</given-names></name><name><surname>Knudsen</surname><given-names>Henning</given-names></name><name><surname>Schütz</surname><given-names>Nicole</given-names></name><name><surname>Elborne</surname><given-names>Steen A.</given-names></name></person-group><article-title>A survey of <italic><tp:taxon-name><tp:taxon-name-part taxon-name-part-type="genus" reg="Hebeloma">Hebeloma</tp:taxon-name-part></tp:taxon-name></italic> (<tp:taxon-name><tp:taxon-name-part taxon-name-part-type="family">Hymenogastraceae</tp:taxon-name-part></tp:taxon-name>) in Greenland</article-title><source>MycoKeys</source><day>19</day><month>4</month><year>2021</year><volume>79</volume><fpage>17</fpage><lpage>118</lpage><pub-id pub-id-type="doi">10.3897/mycokeys.79.63363</pub-id></mixed-citation></tp:treatment-meta><tp:nomenclature><tp:taxon-name><object-id xmlns:xlink="http://www.w3.org/1999/xlink" content-type="arpha" xlink:type="simple">5EF738B4-950A-50B5-BDC5-244B6496A6C3</object-id>
            <tp:taxon-name-part taxon-name-part-type="genus" reg="Hebeloma">Hebeloma</tp:taxon-name-part>
            <tp:taxon-name-part taxon-name-part-type="species" reg="fuscatum">fuscatum</tp:taxon-name-part>
          </tp:taxon-name><tp:taxon-authority>Beker &amp; U. Eberh.; Beker, Eberhardt &amp; Vesterholt, Fungi Europ. (Alassio) 14: 133, 2016.</tp:taxon-authority><xref ref-type="fig" rid="F12">Fig. 12</xref></tp:nomenclature><tp:treatment-sec sec-type="description" id="SECID0EAWDM"><title>Macroscopic description.</title><p>Cap 0.7–2.5 cm in diameter, convex to umbonate, margin smooth, tacky when moist, not hygrophanous, uniformly colored or more often bicolored, at center sepia to fuscous or dark brick, sometimes with a thin tomentum, at margin dark olive buff to cinnamon or umber; sometimes with remains of universal veil, partial veil present. Lamellae yellowish ochre then brown, emarginate, maximum depth 4 mm, number of lamellae {L} 24–32, droplets absent, white fimbriate edge usually present, but weak. Stem 0.8–7.0 × 0.15–0.5 {median} cm, whitish or pale grayish then browner to gray brown, not darker towards the base, cylindrical, stem Q 4–13, fibrillose, pruinose at apex. Context firm, stem interior stuffed, later hollow, flesh usually discoloring from base. Smell usually raphanoid but sometimes without smell; taste not recorded. Spore deposit color not recorded.</p><fig id="F12" position="float" orientation="portrait"><object-id xmlns:xlink="http://www.w3.org/1999/xlink" content-type="doi" xlink:type="simple">10.3897/mycokeys.79.63363.figure12</object-id><object-id xmlns:xlink="http://www.w3.org/1999/xlink" content-type="arpha" xlink:type="simple">634927ED-B0A8-5984-9C9C-8F40E295E329</object-id><label>Figure 12.</label><caption><p><italic><tp:taxon-name><tp:taxon-name-part taxon-name-part-type="genus" reg="Hebeloma">Hebeloma</tp:taxon-name-part> <tp:taxon-name-part taxon-name-part-type="species" reg="fuscatum">fuscatum</tp:taxon-name-part></tp:taxon-name></italic><bold>A</bold> SAE-2016.072, photograph S.A. Elborne <bold>B</bold> distribution of cited collections <bold>C</bold> spores ×1600 and <bold>D</bold> cheilocystidia ×1000 of SAE-2016.072 in Melzer’s reagent. Scale bars: 5 µm; microphotographs H.K.J. Beker.</p></caption><graphic xmlns:xlink="http://www.w3.org/1999/xlink" xlink:href="mycokeys-79-017-g012.jpg" position="float" orientation="portrait" xlink:type="simple" id="oo_533403.jpg"><uri content-type="original_file" xlink:type="simple">https://binary.pensoft.net/fig/533403</uri></graphic></fig></tp:treatment-sec><tp:treatment-sec sec-type="description" id="SECID0EFXDM"><title>Microscopic description.</title><p>Spores amygdaloid, limoniform, occasionally ovoid, papillate, on ave. 12.5–13.5 × 7.0–7.5 µm, ave. Q = 1.6–1.9, brown, guttulate, almost smooth to weakly ornamented (<abbrev xmlns:xlink="http://www.w3.org/1999/xlink" xlink:title="ornamentation 1" id="ABBRID0ELXDM" xlink:type="simple">O1</abbrev><abbrev xmlns:xlink="http://www.w3.org/1999/xlink" xlink:title="ornamentation 2" id="ABBRID0EPXDM" xlink:type="simple">O2</abbrev>), perispore not or hardly loosening (<abbrev xmlns:xlink="http://www.w3.org/1999/xlink" xlink:title="perispore 0" id="ABBRID0ETXDM" xlink:type="simple">P0</abbrev> (<abbrev xmlns:xlink="http://www.w3.org/1999/xlink" xlink:title="perispore 1" id="ABBRID0EXXDM" xlink:type="simple">P1</abbrev>)), weakly to rather strongly dextrinoid (<abbrev xmlns:xlink="http://www.w3.org/1999/xlink" xlink:title="dextrinoidity 2" id="ABBRID0E2XDM" xlink:type="simple">D2</abbrev><abbrev xmlns:xlink="http://www.w3.org/1999/xlink" xlink:title="dextrinoidity 3" id="ABBRID0E6XDM" xlink:type="simple">D3</abbrev>). Basidia 27–33(-36) × 8–9 µm, ave. Q = 3.0–4.1, mostly four-spored. Cheilocystidia usually lageniform or ventricose, occasionally cylindrical, occasionally characteristically with an apical, basal or median thickening, on ave. 41–51 × 4–7 (apex) × 4.5–6 (middle) × 8–13 (base) µm, ratios A/M = 0.9–1.13, A/B = 0.48–0.67, B/M = 1.75–1.97. Epicutis an ixocutis of 30 µm thickness (measured from exsiccata), maximum hyphae width 5–6 µm, sometimes encrusted, shape of trama elements beneath subcutis sausage-shaped and up to 19 µm wide. Caulocystidia similar to cheilocystidia, but less ventricose and very fragile, up to 75 µm long.</p></tp:treatment-sec><tp:treatment-sec sec-type="Collections examined" id="SECID0EDYDM"><title>Collections examined.</title><p><bold>S-Greenland</bold>: Paamiut, Churchyard, <named-content xmlns:xlink="http://www.w3.org/1999/xlink" content-type="dwc:verbatimCoordinates" xlink:type="simple"><named-content content-type="geo-json" specific-use="{&#34;type&#34;:&#34;Point&#34;,&#34;coordinates&#34;:[-49.670000,62.000000]}" id="NCID0EOYDM" xlink:type="simple">62°N, 49.67°W</named-content></named-content>, 26 Jul 1985, D. Boertmann (DB 85-21, C-F-119783), 25 m, with <italic><tp:taxon-name><tp:taxon-name-part taxon-name-part-type="genus" reg="Salix">Salix</tp:taxon-name-part> <tp:taxon-name-part taxon-name-part-type="species" reg="glauca">glauca</tp:taxon-name-part></tp:taxon-name></italic>. <bold>W-Greenland</bold>: Kangerlussuaq, SE of Ravneklippen, <named-content xmlns:xlink="http://www.w3.org/1999/xlink" content-type="dwc:verbatimCoordinates" xlink:type="simple"><named-content content-type="geo-json" specific-use="{&#34;type&#34;:&#34;Point&#34;,&#34;coordinates&#34;:[-50.670000,67.000000]}" id="NCID0EDZDM" xlink:type="simple">67.00°N, 50.67°W</named-content></named-content>, 29 Aug 2018, T. Borgen (TB18.243, C-F-112530), 200 m, with <italic><tp:taxon-name><tp:taxon-name-part taxon-name-part-type="genus" reg="Salix">Salix</tp:taxon-name-part></tp:taxon-name></italic> sp. in fen. Sisimiut, Præstefjeld, <named-content xmlns:xlink="http://www.w3.org/1999/xlink" content-type="dwc:verbatimCoordinates" xlink:type="simple"><named-content content-type="geo-json" specific-use="{&#34;type&#34;:&#34;Point&#34;,&#34;coordinates&#34;:[-53.740000,66.960000]}" id="NCID0ESZDM" xlink:type="simple">66.96°N, 53.74°W</named-content></named-content>, 17 Aug 2016, S.A. Elborne (SAE-2016.072-GR, C-F-106737), 300 m, with <italic><tp:taxon-name><tp:taxon-name-part taxon-name-part-type="genus" reg="Salix">Salix</tp:taxon-name-part> <tp:taxon-name-part taxon-name-part-type="species" reg="herbacea">herbacea</tp:taxon-name-part></tp:taxon-name></italic> and <italic><tp:taxon-name><tp:taxon-name-part taxon-name-part-type="genus" reg="Bistorta">Bistorta</tp:taxon-name-part> <tp:taxon-name-part taxon-name-part-type="species" reg="vivipara">vivipara</tp:taxon-name-part></tp:taxon-name></italic>. Upernavik, <named-content xmlns:xlink="http://www.w3.org/1999/xlink" content-type="dwc:verbatimCoordinates" xlink:type="simple"><named-content content-type="geo-json" specific-use="{&#34;type&#34;:&#34;Point&#34;,&#34;coordinates&#34;:[-56.140000,72.790000]}" id="NCID0EQ1DM" xlink:type="simple">72.79°N, 56.14°W</named-content></named-content>, 18 Aug 2012, D. Boertmann (DB 12.047, C-F-115623), 0 m, in churchyard. <bold>E-Greenland</bold>: Jameson Land, Nerlerit Inaat/Constable Pynt, around the airport, <named-content xmlns:xlink="http://www.w3.org/1999/xlink" content-type="dwc:verbatimCoordinates" xlink:type="simple"><named-content content-type="geo-json" specific-use="{&#34;type&#34;:&#34;Point&#34;,&#34;coordinates&#34;:[-22.640000,70.740000]}" id="NCID0E11DM" xlink:type="simple">70.74°N, 22.64°W</named-content></named-content>, 31 Jul 2017, H. Knudsen (HK17.009A, C-F-104897), 50 m. Jameson Land, Nerlerit Inaat/Constable Pynt, delta of Gåseelv valley, <named-content xmlns:xlink="http://www.w3.org/1999/xlink" content-type="dwc:verbatimCoordinates" xlink:type="simple"><named-content content-type="geo-json" specific-use="{&#34;type&#34;:&#34;Point&#34;,&#34;coordinates&#34;:[-22.720000,70.770000]}" id="NCID0EC2DM" xlink:type="simple">70.77°N, 22.72°W</named-content></named-content>, 11 Aug 2017, S.A. Elborne (SAE-2017.215-GR, C-F-106768), 40 m, with <italic><tp:taxon-name><tp:taxon-name-part taxon-name-part-type="genus" reg="Salix">Salix</tp:taxon-name-part> <tp:taxon-name-part taxon-name-part-type="species" reg="arctica">arctica</tp:taxon-name-part></tp:taxon-name></italic> along riverside. Jameson Land, Nerlerit Inaat/Constable Pynt, Gåseelv valley, north side, <named-content xmlns:xlink="http://www.w3.org/1999/xlink" content-type="dwc:verbatimCoordinates" xlink:type="simple"><named-content content-type="geo-json" specific-use="{&#34;type&#34;:&#34;Point&#34;,&#34;coordinates&#34;:[-22.690000,70.760000]}" id="NCID0EV2DM" xlink:type="simple">70.76°N, 22.69°W</named-content></named-content>, 4 Aug 2017, H. Knudsen (HK17.091, C-F-104987), 160 m, with <italic><tp:taxon-name><tp:taxon-name-part taxon-name-part-type="genus" reg="Salix">Salix</tp:taxon-name-part></tp:taxon-name></italic> sp. in tundra. Jameson Land, Nerlerit Inaat/Constable Pynt, Primulaelv, <named-content xmlns:xlink="http://www.w3.org/1999/xlink" content-type="dwc:verbatimCoordinates" xlink:type="simple"><named-content content-type="geo-json" specific-use="{&#34;type&#34;:&#34;Point&#34;,&#34;coordinates&#34;:[-22.670000,70.740000]}" id="NCID0EE3DM" xlink:type="simple">70.74°N, 22.67°W</named-content></named-content>, 13 Aug 2017, T. Borgen (TB17C.129, C-F-106783), 180 m, with <italic><tp:taxon-name><tp:taxon-name-part taxon-name-part-type="genus" reg="Betula">Betula</tp:taxon-name-part></tp:taxon-name></italic> and <italic><tp:taxon-name><tp:taxon-name-part taxon-name-part-type="genus" reg="Salix">Salix</tp:taxon-name-part></tp:taxon-name></italic> in heathland.</p></tp:treatment-sec><tp:treatment-sec sec-type="distribution" id="SECID0EX3DM"><title>Distribution.</title><p>Recently described and still only recorded from a few alpine and arctic areas in Europe and arctic Canada (<xref ref-type="bibr" rid="B4">Beker et al. 2016</xref>). The Greenland collections are from the Low Arctic zone and High Arctic zone, but the species is rare and scattered. Circumpolar, arctic-alpine.</p></tp:treatment-sec><tp:treatment-sec sec-type="habitat" id="SECID0EB4DM"><title>Habitat and ecology.</title><p>Eight collections, six with <italic><tp:taxon-name><tp:taxon-name-part taxon-name-part-type="genus" reg="Salix">Salix</tp:taxon-name-part> <tp:taxon-name-part taxon-name-part-type="species" reg="glauca">glauca</tp:taxon-name-part></tp:taxon-name></italic>, <italic><tp:taxon-name><tp:taxon-name-part taxon-name-part-type="genus" reg="Salix">S.</tp:taxon-name-part> <tp:taxon-name-part taxon-name-part-type="species" reg="arctica">arctica</tp:taxon-name-part></tp:taxon-name></italic> and <italic><tp:taxon-name><tp:taxon-name-part taxon-name-part-type="genus" reg="Salix">S.</tp:taxon-name-part> <tp:taxon-name-part taxon-name-part-type="species" reg="herbacea">herbacea</tp:taxon-name-part></tp:taxon-name></italic>, two with undetermined <italic><tp:taxon-name><tp:taxon-name-part taxon-name-part-type="genus" reg="Salix">Salix</tp:taxon-name-part></tp:taxon-name></italic> sp. The presence of <italic><tp:taxon-name><tp:taxon-name-part taxon-name-part-type="genus" reg="Bistorta">Bistorta</tp:taxon-name-part></tp:taxon-name></italic> and <italic><tp:taxon-name><tp:taxon-name-part taxon-name-part-type="genus" reg="Betula">Betula</tp:taxon-name-part></tp:taxon-name></italic> are mentioned, each on one occasion. Soil conditions are variable, but mostly calcareous. <italic><tp:taxon-name><tp:taxon-name-part taxon-name-part-type="genus" reg="Salix">Salix</tp:taxon-name-part></tp:taxon-name></italic> was the only host mentioned by <xref ref-type="bibr" rid="B4">Beker et al. (2016)</xref>. Some recent records from subalpine woodlands in central Europe suggest it may also associate with conifers (<xref ref-type="bibr" rid="B22">Grilli et al. 2020</xref>).</p></tp:treatment-sec><ref-list><ref id="B4"><mixed-citation xmlns:xlink="http://www.w3.org/1999/xlink" xlink:type="simple"><person-group><name name-style="western"><surname>Beker</surname><given-names>HJ</given-names></name><name name-style="western"><surname>Eberhardt</surname><given-names>U</given-names></name><name name-style="western"><surname>Vesterholt</surname><given-names>J</given-names></name></person-group> (<year>2016</year>) <source><italic><tp:taxon-name><tp:taxon-name-part taxon-name-part-type="genus">Hebeloma</tp:taxon-name-part></tp:taxon-name></italic> (Fr.) P. Kumm.</source><publisher-name>Fungi Europaei Edizioni Tecnografica</publisher-name>, <publisher-loc>Lomazzo</publisher-loc>, <size units="page">1232 pp</size>.</mixed-citation></ref><ref id="B22"><mixed-citation xmlns:xlink="http://www.w3.org/1999/xlink" xlink:type="simple"><person-group><name name-style="western"><surname>Grilli</surname><given-names>E</given-names></name><name name-style="western"><surname>Beker</surname><given-names>HJ</given-names></name><name name-style="western"><surname>Eberhardt</surname><given-names>U</given-names></name><name name-style="western"><surname>Schütz</surname><given-names>N</given-names></name></person-group> (<year>2020</year>) <source><italic><tp:taxon-name><tp:taxon-name-part taxon-name-part-type="genus">Hebeloma</tp:taxon-name-part></tp:taxon-name></italic> (Fr.) P. Kumm. – Supplement based on collections from Italy. <tp:taxon-name><tp:taxon-name-part taxon-name-part-type="kingdom">Fungi</tp:taxon-name-part></tp:taxon-name> Europaei 14A.</source><publisher-name>Candusso Editrice</publisher-name>, <publisher-loc>Origgio</publisher-loc>, <size units="page">470 pp</size>.</mixed-citation></ref></ref-list></tp:taxon-treatment>
