# Supplementary material for: A survey of Hebeloma (Hymenogastraceae) in Greenland
Source: MycoKeys. 2021 Apr 19;79:17–118. doi: 10.3897/mycokeys.79.63363 (PMC8076164; doi:10.3897/mycokeys.79.63363)
Supplement: XML Treatment for Hebeloma grandisporum [file mycokeys.79.63363-treatment8.xml]

<!DOCTYPE tp:taxon-treatment
  PUBLIC "-//TaxonX//DTD Taxonomic Treatment Publishing DTD v0 20100105//EN" "tax-treatment-NSO.dtd">
<tp:taxon-treatment xmlns:tp="http://www.plazi.org/taxpub"><tp:treatment-meta><kwd-group><label>Taxon classification</label><kwd><named-content xmlns:xlink="http://www.w3.org/1999/xlink" content-type="kingdom">Fungi</named-content></kwd><kwd><named-content xmlns:xlink="http://www.w3.org/1999/xlink" content-type="order">Agaricales</named-content></kwd><kwd><named-content xmlns:xlink="http://www.w3.org/1999/xlink" content-type="family">Hymenogastraceae</named-content></kwd></kwd-group><mixed-citation publication-type="journal"><person-group><name><surname>Eberhardt</surname><given-names>Ursula</given-names></name><name><surname>Beker</surname><given-names>Henry J.</given-names></name><name><surname>Borgen</surname><given-names>Torbjørn</given-names></name><name><surname>Knudsen</surname><given-names>Henning</given-names></name><name><surname>Schütz</surname><given-names>Nicole</given-names></name><name><surname>Elborne</surname><given-names>Steen A.</given-names></name></person-group><article-title>A survey of <italic><tp:taxon-name><tp:taxon-name-part taxon-name-part-type="genus" reg="Hebeloma">Hebeloma</tp:taxon-name-part></tp:taxon-name></italic> (<tp:taxon-name><tp:taxon-name-part taxon-name-part-type="family">Hymenogastraceae</tp:taxon-name-part></tp:taxon-name>) in Greenland</article-title><source>MycoKeys</source><day>19</day><month>4</month><year>2021</year><volume>79</volume><fpage>17</fpage><lpage>118</lpage><pub-id pub-id-type="doi">10.3897/mycokeys.79.63363</pub-id></mixed-citation></tp:treatment-meta><tp:nomenclature><tp:taxon-name><object-id xmlns:xlink="http://www.w3.org/1999/xlink" content-type="arpha" xlink:type="simple">14615E2C-C095-5AB7-967B-246FAB3F8AF3</object-id>
            <tp:taxon-name-part taxon-name-part-type="genus" reg="Hebeloma">Hebeloma</tp:taxon-name-part>
            <tp:taxon-name-part taxon-name-part-type="species" reg="grandisporum">grandisporum</tp:taxon-name-part>
          </tp:taxon-name><tp:taxon-authority>Beker, U. Eberh. &amp; A. Ronikier; Eberhardt, Ronikier, Schütz &amp; Beker, Mycologia 107(6): 1293, 2015.</tp:taxon-authority><xref ref-type="fig" rid="F13">Fig. 13</xref></tp:nomenclature><tp:treatment-sec sec-type="description" id="SECID0EUAEM"><title>Macroscopic description.</title><p>Cap up to 1.0 cm in diameter, convex to umbonate, margin usually smooth, but can be crenulate, becoming upturned with age, tacky when moist, with slight spotting, not hygrophanous, uniformly colored or bicolored, at center clay buff or pale yellowish brown or cinnamon, at margin paler, universal veil absent, partial veil present. Lamellae clay color, emarginate to adnate, maximum depth not recorded, number of lamellae {L}18–28; droplets absent, white fimbriate edge indistinct. Stem 1.0–2.0 × 0.2–0.3 cm, ochre-brown, paler in apex, cylindrical, stem Q 6.0–8.5, fibrillose, pruinose at apex. Context firm, stem interior stuffed, stem flesh not discoloring from base. Smell weakly raphanoid or insignificant. Taste not recorded. Spore deposit not recorded.</p><fig id="F13" position="float" orientation="portrait"><object-id xmlns:xlink="http://www.w3.org/1999/xlink" content-type="doi" xlink:type="simple">10.3897/mycokeys.79.63363.figure13</object-id><object-id xmlns:xlink="http://www.w3.org/1999/xlink" content-type="arpha" xlink:type="simple">7D6FEB24-C9FF-584E-9D40-4459A6A09FCC</object-id><label>Figure 13.</label><caption><p><italic><tp:taxon-name><tp:taxon-name-part taxon-name-part-type="genus" reg="Hebeloma">Hebeloma</tp:taxon-name-part> <tp:taxon-name-part taxon-name-part-type="species" reg="grandisporum">grandisporum</tp:taxon-name-part></tp:taxon-name></italic><bold>A</bold> HK17.101, photograph H. Knudsen <bold>B</bold> distribution of cited collections <bold>C</bold> spores ×1600 and <bold>D</bold> cheilocystidia ×1000 of HK17.101 in Melzer’s reagent. Scale bars: 5 µm; microphotographs H.K.J. Beker.</p></caption><graphic xmlns:xlink="http://www.w3.org/1999/xlink" xlink:href="mycokeys-79-017-g013.jpg" position="float" orientation="portrait" xlink:type="simple" id="oo_533404.jpg"><uri content-type="original_file" xlink:type="simple">https://binary.pensoft.net/fig/533404</uri></graphic></fig></tp:treatment-sec><tp:treatment-sec sec-type="description" id="SECID0EZBEM"><title>Microscopic description.</title><p>Spores amygdaloid or limoniform, very strongly papillate, on ave. 14–16 × 8.5–9.5 µm, ave. Q = 1.6–1.8, pale brown to yellow brown, weakly guttulate, almost smooth to weakly ornamented (<abbrev xmlns:xlink="http://www.w3.org/1999/xlink" xlink:title="ornamentation 1" id="ABBRID0E6BEM" xlink:type="simple">O1</abbrev><abbrev xmlns:xlink="http://www.w3.org/1999/xlink" xlink:title="ornamentation 2" id="ABBRID0EDCEM" xlink:type="simple">O2</abbrev>), perispore not loosening (<abbrev xmlns:xlink="http://www.w3.org/1999/xlink" xlink:title="perispore 0" id="ABBRID0EHCEM" xlink:type="simple">P0</abbrev>), distinctly to rather strongly dextrinoid (<abbrev xmlns:xlink="http://www.w3.org/1999/xlink" xlink:title="dextrinoidity 2" id="ABBRID0ELCEM" xlink:type="simple">D2</abbrev><abbrev xmlns:xlink="http://www.w3.org/1999/xlink" xlink:title="dextrinoidity 3" id="ABBRID0EPCEM" xlink:type="simple">D3</abbrev>). Basidia 23–44 × 6–10 µm, ave. Q = 3.1–4.3, characteristically 2-spored. Cheilocystidia lageniform or ventricose, occasionally clavate-ventricose, characteristically geniculate and septate, on ave. 40–70 × 5.5–6.5 (apex) × 4.5–5.5 (middle) × 8–10.5 (base) µm, ratios A/M = 1.02–1.44, A/B = 0.53–0.75, B/M = 1.48–2.03. Epicutis an ixocutis, up to 130 µm thick (measured from exsiccata), maximum hyphae width 6 µm, ixocutis hyphae sometimes encrusted, shape of trama elements beneath subcutis isodiametric. Caulocystidia similar to cheilocystidia, up to 120 µm long.</p></tp:treatment-sec><tp:treatment-sec sec-type="Collections examined" id="SECID0ETCEM"><title>Collections examined.</title><p><bold>N-Greenland</bold>: Zackenberg, Sydkæret, <named-content xmlns:xlink="http://www.w3.org/1999/xlink" content-type="dwc:verbatimCoordinates" xlink:type="simple"><named-content content-type="geo-json" specific-use="{&#34;type&#34;:&#34;Point&#34;,&#34;coordinates&#34;:[-20.750000,74.500000]}" id="NCID0E5CEM" xlink:type="simple">74.50°N, 20.75°W</named-content></named-content>, 19 Aug 1999, T. Borgen (TB99.376, C-F-104295), 30 m, with <italic><tp:taxon-name><tp:taxon-name-part taxon-name-part-type="genus" reg="Salix">Salix</tp:taxon-name-part> <tp:taxon-name-part taxon-name-part-type="species" reg="arctica">arctica</tp:taxon-name-part></tp:taxon-name></italic>. <bold>E-Greenland</bold>: Jameson Land, Nerlerit Inaat/Constable Pynt, west side of Nathorst Fjeld, <named-content xmlns:xlink="http://www.w3.org/1999/xlink" content-type="dwc:verbatimCoordinates" xlink:type="simple"><named-content content-type="geo-json" specific-use="{&#34;type&#34;:&#34;Point&#34;,&#34;coordinates&#34;:[-22.640000,70.760000]}" id="NCID0ETDEM" xlink:type="simple">70.76°N, 22.64°W</named-content></named-content>, 5 Aug 2017, H. Knudsen (HK17.101, C-F-104997), 40 m, with <italic><tp:taxon-name><tp:taxon-name-part taxon-name-part-type="genus" reg="Salix">Salix</tp:taxon-name-part></tp:taxon-name></italic> sp. in tundra.</p></tp:treatment-sec><tp:treatment-sec sec-type="distribution" id="SECID0E6DEM"><title>Distribution.</title><p>Recently described from the southern Carpathians in Romania from a single collection. The two Greenland collections are the first recorded since the type has been published. Both are from the High Arctic zone in Greenland at 70° and 74°N, and it is thus in the northernmost group among the 28 Greenland species. The records are the first from North America and the first outside Europe.</p></tp:treatment-sec><tp:treatment-sec sec-type="habitat" id="SECID0EEEEM"><title>Habitat and ecology.</title><p>Only two records, both most likely with <italic><tp:taxon-name><tp:taxon-name-part taxon-name-part-type="genus" reg="Salix">Salix</tp:taxon-name-part> <tp:taxon-name-part taxon-name-part-type="species" reg="arctica">arctica</tp:taxon-name-part></tp:taxon-name></italic> and both on calcareous soil. The only previous collection, the type, grew with <italic><tp:taxon-name><tp:taxon-name-part taxon-name-part-type="genus" reg="Salix">S.</tp:taxon-name-part> <tp:taxon-name-part taxon-name-part-type="species" reg="retusa">retusa</tp:taxon-name-part></tp:taxon-name></italic> L. at 2270 m a.s.l. in the Carpathians (<xref ref-type="bibr" rid="B11">Eberhardt et al. 2015a</xref>). <xref ref-type="bibr" rid="B44">Shiryaev et al. (2018)</xref> reported from <xref ref-type="bibr" rid="B54">Zmitrovich and Ezhov (2015)</xref> the presence of <italic><tp:taxon-name><tp:taxon-name-part taxon-name-part-type="genus" reg="Hebeloma">Hebeloma</tp:taxon-name-part> <tp:taxon-name-part taxon-name-part-type="species" reg="gigaspermum">gigaspermum</tp:taxon-name-part></tp:taxon-name></italic> Gröger &amp; Zschiesch. from Franz Josefs Land (Russia). According to <xref ref-type="bibr" rid="B4">Beker et al. (2016)</xref>, <italic><tp:taxon-name><tp:taxon-name-part taxon-name-part-type="genus" reg="Hebeloma">H.</tp:taxon-name-part> <tp:taxon-name-part taxon-name-part-type="species" reg="gigaspermum">gigaspermum</tp:taxon-name-part></tp:taxon-name></italic> is most likely a synonym of <italic><tp:taxon-name><tp:taxon-name-part taxon-name-part-type="genus" reg="Hebeloma">H.</tp:taxon-name-part> <tp:taxon-name-part taxon-name-part-type="species" reg="nauseosum">nauseosum</tp:taxon-name-part></tp:taxon-name></italic> Sacc. Since neither <italic><tp:taxon-name><tp:taxon-name-part taxon-name-part-type="genus" reg="Hebeloma">H.</tp:taxon-name-part> <tp:taxon-name-part taxon-name-part-type="species" reg="nauseosum">nauseosum</tp:taxon-name-part></tp:taxon-name></italic> nor any other species of <tp:taxon-name><tp:taxon-name-part taxon-name-part-type="genus" reg="Hebeloma">H.</tp:taxon-name-part> <tp:taxon-name-part taxon-name-part-type="infraspecific-rank">sect.</tp:taxon-name-part> <tp:taxon-name-part taxon-name-part-type="section" reg="Sacchariolentia">Sacchariolentia</tp:taxon-name-part></tp:taxon-name> occurs in arctic areas, it may be that the large spores and the occurrence in the High Arctic zone rather point to <italic><tp:taxon-name><tp:taxon-name-part taxon-name-part-type="genus" reg="Hebeloma">H.</tp:taxon-name-part> <tp:taxon-name-part taxon-name-part-type="species" reg="grandisporum">grandisporum</tp:taxon-name-part></tp:taxon-name></italic>.</p></tp:treatment-sec><tp:treatment-sec sec-type="notes" id="SECID0EUHEM"><title>Notes.</title><p><italic><tp:taxon-name><tp:taxon-name-part taxon-name-part-type="genus" reg="Hebeloma">Hebeloma</tp:taxon-name-part> <tp:taxon-name-part taxon-name-part-type="species" reg="grandisporum">grandisporum</tp:taxon-name-part></tp:taxon-name></italic> is one of the most easily recognized among the arctic-alpine <italic><tp:taxon-name><tp:taxon-name-part taxon-name-part-type="genus" reg="Hebeloma">Hebeloma</tp:taxon-name-part></tp:taxon-name></italic> species by the small basidiomes, the large spores, the relatively few, distant lamellae and large, 2-spored basidia. To date, it is the only <italic><tp:taxon-name><tp:taxon-name-part taxon-name-part-type="genus" reg="Hebeloma">Hebeloma</tp:taxon-name-part></tp:taxon-name></italic>, of which we are aware, that has consistently 2-spored basidia.</p></tp:treatment-sec><ref-list><ref id="B11"><mixed-citation xmlns:xlink="http://www.w3.org/1999/xlink" xlink:type="simple"><person-group><name name-style="western"><surname>Eberhardt</surname><given-names>U</given-names></name><name name-style="western"><surname>Ronikier</surname><given-names>A</given-names></name><name name-style="western"><surname>Schütz</surname><given-names>N</given-names></name><name name-style="western"><surname>Beker</surname><given-names>HJ</given-names></name></person-group> (<year>2015a</year>) <article-title>The genus <italic><tp:taxon-name><tp:taxon-name-part taxon-name-part-type="genus">Hebeloma</tp:taxon-name-part></tp:taxon-name></italic> in the alpine belt of the Carpathians including two new species.</article-title><source>Mycologia</source><volume>107</volume>: <fpage>1285</fpage>–<lpage>1303</lpage>. <ext-link xlink:type="simple" ext-link-type="doi" xlink:href="10.3852/15-097">https://doi.org/10.3852/15-097</ext-link></mixed-citation></ref><ref id="B44"><mixed-citation xmlns:xlink="http://www.w3.org/1999/xlink" xlink:type="simple"><person-group><name name-style="western"><surname>Shiryaev</surname><given-names>AG</given-names></name><name name-style="western"><surname>Zmitrovich</surname><given-names>IV</given-names></name><name name-style="western"><surname>Ezhov</surname><given-names>ON</given-names></name></person-group> (<year>2018</year>) <article-title>Taxonomic and ecological structure of basidial macromycetes biota in polar deserts of the northern hemisphere.</article-title><source>Contemporary Problems of Ecology</source><volume>11</volume>: <fpage>458</fpage>–<lpage>471</lpage>. <ext-link xlink:type="simple" ext-link-type="doi" xlink:href="10.1134/S1995425518050086">https://doi.org/10.1134/S1995425518050086</ext-link></mixed-citation></ref><ref id="B54"><mixed-citation xmlns:xlink="http://www.w3.org/1999/xlink" xlink:type="simple"><person-group><name name-style="western"><surname>Zmitrovich</surname><given-names>IV</given-names></name><name name-style="western"><surname>Ezhov</surname><given-names>ON</given-names></name></person-group> (<year>2015</year>) <article-title>Agaricoid fungi (<tp:taxon-name>Basidiomycota</tp:taxon-name>, <tp:taxon-name><tp:taxon-name-part taxon-name-part-type="class">Agaricomycetes</tp:taxon-name-part></tp:taxon-name>).</article-title> In: <person-group><name name-style="western"><surname>Matveeva</surname><given-names>NV</given-names></name></person-group> (<role>Ed.</role>) <issue-title>Rasteniya i griby polyarnykh pustyn’ severnogo polushariya (The Plants andFungi of Polar Deserts of Northern Hemisphere).</issue-title><source>Marafon, St. Petersburg</source>, <fpage>211</fpage>–<lpage>225</lpage>.</mixed-citation></ref><ref id="B4"><mixed-citation xmlns:xlink="http://www.w3.org/1999/xlink" xlink:type="simple"><person-group><name name-style="western"><surname>Beker</surname><given-names>HJ</given-names></name><name name-style="western"><surname>Eberhardt</surname><given-names>U</given-names></name><name name-style="western"><surname>Vesterholt</surname><given-names>J</given-names></name></person-group> (<year>2016</year>) <source><italic><tp:taxon-name><tp:taxon-name-part taxon-name-part-type="genus">Hebeloma</tp:taxon-name-part></tp:taxon-name></italic> (Fr.) P. Kumm.</source><publisher-name>Fungi Europaei Edizioni Tecnografica</publisher-name>, <publisher-loc>Lomazzo</publisher-loc>, <size units="page">1232 pp</size>.</mixed-citation></ref></ref-list></tp:taxon-treatment>
