# Supplementary material for: A survey of Hebeloma (Hymenogastraceae) in Greenland
Source: MycoKeys. 2021 Apr 19;79:17–118. doi: 10.3897/mycokeys.79.63363 (PMC8076164; doi:10.3897/mycokeys.79.63363)
Supplement: XML Treatment for Hebeloma hygrophilum [file mycokeys.79.63363-treatment9.xml]

<!DOCTYPE tp:taxon-treatment
  PUBLIC "-//TaxonX//DTD Taxonomic Treatment Publishing DTD v0 20100105//EN" "tax-treatment-NSO.dtd">
<tp:taxon-treatment xmlns:tp="http://www.plazi.org/taxpub"><tp:treatment-meta><kwd-group><label>Taxon classification</label><kwd><named-content xmlns:xlink="http://www.w3.org/1999/xlink" content-type="kingdom">Fungi</named-content></kwd><kwd><named-content xmlns:xlink="http://www.w3.org/1999/xlink" content-type="order">Agaricales</named-content></kwd><kwd><named-content xmlns:xlink="http://www.w3.org/1999/xlink" content-type="family">Hymenogastraceae</named-content></kwd></kwd-group><mixed-citation publication-type="journal"><person-group><name><surname>Eberhardt</surname><given-names>Ursula</given-names></name><name><surname>Beker</surname><given-names>Henry J.</given-names></name><name><surname>Borgen</surname><given-names>Torbjørn</given-names></name><name><surname>Knudsen</surname><given-names>Henning</given-names></name><name><surname>Schütz</surname><given-names>Nicole</given-names></name><name><surname>Elborne</surname><given-names>Steen A.</given-names></name></person-group><article-title>A survey of <italic><tp:taxon-name><tp:taxon-name-part taxon-name-part-type="genus" reg="Hebeloma">Hebeloma</tp:taxon-name-part></tp:taxon-name></italic> (<tp:taxon-name><tp:taxon-name-part taxon-name-part-type="family">Hymenogastraceae</tp:taxon-name-part></tp:taxon-name>) in Greenland</article-title><source>MycoKeys</source><day>19</day><month>4</month><year>2021</year><volume>79</volume><fpage>17</fpage><lpage>118</lpage><pub-id pub-id-type="doi">10.3897/mycokeys.79.63363</pub-id></mixed-citation></tp:treatment-meta><tp:nomenclature><tp:taxon-name><object-id xmlns:xlink="http://www.w3.org/1999/xlink" content-type="arpha" xlink:type="simple">3355B2B8-0057-52BD-BC96-EB59D9ADB12E</object-id>
            <tp:taxon-name-part taxon-name-part-type="genus" reg="Hebeloma">Hebeloma</tp:taxon-name-part>
            <tp:taxon-name-part taxon-name-part-type="species" reg="hygrophilum">hygrophilum</tp:taxon-name-part>
          </tp:taxon-name><tp:taxon-authority>Poumarat &amp; Corriol; Beker, Eberhardt, &amp; Vesterholt, Fungi Europ. (Alassio) 14: 138, 2016.</tp:taxon-authority><xref ref-type="fig" rid="F14">Fig. 14</xref></tp:nomenclature><tp:treatment-sec sec-type="description" id="SECID0EBKEM"><title>Macroscopic description.</title><p>Cap 0.6–3.0 cm in diameter, convex, occasionally umbonate, margin smooth, tacky when moist, not hygrophanous, uniformly colored or bicolored, at center red brown, dark brick, at margin clay-buff, sometimes with whitish fibrils, remains of universal veil variably present, partial veil present. Lamellae at first whitish or pale orange brown, becoming pale cocoa brown, attachment adnate to emarginate, maximum depth not recorded, number of lamellae {L} 23–32; droplets absent, white fimbriate edge usually present, but weak. Stem 2.0–4.3(–5.0) × 0.1–0.45(–0.7) cm, at first whitish, becoming bright orange brown to dirty brown, darker brown towards the base, cylindrical, stem Q (7.1–)10.1–25.8(–35), fibrillose, pruinose to floccose at apex. Context firm, stem interior stuffed, stem flesh discoloring from base. Smell raphanoid, sometimes weakly. Taste mild, raphanoid, later bitter. Spore deposit not recorded.</p><fig id="F14" position="float" orientation="portrait"><object-id xmlns:xlink="http://www.w3.org/1999/xlink" content-type="doi" xlink:type="simple">10.3897/mycokeys.79.63363.figure14</object-id><object-id xmlns:xlink="http://www.w3.org/1999/xlink" content-type="arpha" xlink:type="simple">1B27426D-65CA-551D-8EF1-D8C13F899617</object-id><label>Figure 14.</label><caption><p><italic><tp:taxon-name><tp:taxon-name-part taxon-name-part-type="genus" reg="Hebeloma">Hebeloma</tp:taxon-name-part> <tp:taxon-name-part taxon-name-part-type="species" reg="hygrophilum">hygrophilum</tp:taxon-name-part></tp:taxon-name></italic><bold>A</bold> HK16.195, photograph H. Knudsen <bold>B</bold> distribution of cited collections <bold>C</bold> spores ×1600 and <bold>D</bold> cheilocystidia ×1000 of HK16.195 in Melzer’s reagent. Scale bars: 5 µm; microphotographs H.K.J. Beker.</p></caption><graphic xmlns:xlink="http://www.w3.org/1999/xlink" xlink:href="mycokeys-79-017-g014.jpg" position="float" orientation="portrait" xlink:type="simple" id="oo_533405.jpg"><uri content-type="original_file" xlink:type="simple">https://binary.pensoft.net/fig/533405</uri></graphic></fig></tp:treatment-sec><tp:treatment-sec sec-type="description" id="SECID0EGLEM"><title>Microscopic description.</title><p>Spores shape amygdaloid, fusoid or limoniform, papillate, on ave. 11–13 × 6.0–7.0 µm, ave. Q = 1.7–2.0, brown, guttulate, sometimes weakly, weakly to distinctly ornamented ((<abbrev xmlns:xlink="http://www.w3.org/1999/xlink" xlink:title="ornamentation 1" id="ABBRID0EMLEM" xlink:type="simple">O1</abbrev>) <abbrev xmlns:xlink="http://www.w3.org/1999/xlink" xlink:title="ornamentation 2" id="ABBRID0EQLEM" xlink:type="simple">O2</abbrev> (<abbrev xmlns:xlink="http://www.w3.org/1999/xlink" xlink:title="ornamentation 3" id="ABBRID0EULEM" xlink:type="simple">O3</abbrev>)), perispore not or somewhat loosening, (<abbrev xmlns:xlink="http://www.w3.org/1999/xlink" xlink:title="perispore 0" id="ABBRID0EYLEM" xlink:type="simple">P0</abbrev><abbrev xmlns:xlink="http://www.w3.org/1999/xlink" xlink:title="perispore 1" id="ABBRID0E3LEM" xlink:type="simple">P1</abbrev>), distinctly to rather strongly dextrinoid (<abbrev xmlns:xlink="http://www.w3.org/1999/xlink" xlink:title="dextrinoidity 2" id="ABBRID0EAMEM" xlink:type="simple">D2</abbrev><abbrev xmlns:xlink="http://www.w3.org/1999/xlink" xlink:title="dextrinoidity 3" id="ABBRID0EEMEM" xlink:type="simple">D3</abbrev>). Basidia 27–32 × 7–9 µm, ave. Q = 3.2–4.2, mostly four-spored. Cheilocystidia lageniform or ventricose, occasionally cylindrical, occasionally with characteristic apical or median wall thickening, geniculate or septate (sometimes clamped), 42–64 × 4.5–5.5 (apex) × 4–5 (middle) × 7–11.5 µm, ratios A/M = 0.89–1.24, A/B = 0.36–0.71, B/M = 1.57–2.52. Epicutis an ixocutis, thickness up to 100–130 µm (measured from exsiccata), maximum hyphae width up to 6–7 µm, ixocutis hyphae sometimes encrusted, trama elements beneath subcutis ellipsoid, sausage-shaped, sometimes cylindrical up to 20 µm wide. Caulocystidia cylindrical to ventricose, multi-septate up to 90 µm long.</p></tp:treatment-sec><tp:treatment-sec sec-type="Collections examined" id="SECID0EIMEM"><title>Collections examined.</title><p><bold>S-Greenland</bold>: E of Tasiusaq, <named-content xmlns:xlink="http://www.w3.org/1999/xlink" content-type="dwc:verbatimCoordinates" xlink:type="simple"><named-content content-type="geo-json" specific-use="{&#34;type&#34;:&#34;Point&#34;,&#34;coordinates&#34;:[-45.600000,61.150000]}" id="NCID0ETMEM" xlink:type="simple">61.15°N, 45.60°W</named-content></named-content>, 20 Aug 1993, E. Rald (ER 93.519, C-F-105494), 10 m, in meadow. S of Tasiusaq, <named-content xmlns:xlink="http://www.w3.org/1999/xlink" content-type="dwc:verbatimCoordinates" xlink:type="simple"><named-content content-type="geo-json" specific-use="{&#34;type&#34;:&#34;Point&#34;,&#34;coordinates&#34;:[-45.620000,61.130000]}" id="NCID0E2MEM" xlink:type="simple">61.13°N, 45.62°W</named-content></named-content>, 23 Aug 1993, E. Rald (ER 93.425, C-F-104549), 0 m. Paamiut, Taartoq/Mørke Fiord, <named-content xmlns:xlink="http://www.w3.org/1999/xlink" content-type="dwc:verbatimCoordinates" xlink:type="simple"><named-content content-type="geo-json" specific-use="{&#34;type&#34;:&#34;Point&#34;,&#34;coordinates&#34;:[-49.260000,62.010000]}" id="NCID0EDNEM" xlink:type="simple">62.01°N, 49.26°W</named-content></named-content>, 29 Aug 1998, T. Borgen (TB98.234, C-F-103511), 5 m, with <italic><tp:taxon-name><tp:taxon-name-part taxon-name-part-type="genus" reg="Salix">Salix</tp:taxon-name-part> <tp:taxon-name-part taxon-name-part-type="species" reg="glauca">glauca</tp:taxon-name-part></tp:taxon-name></italic> in copse. Narsarsuaq, north of Tasiusaq, <named-content xmlns:xlink="http://www.w3.org/1999/xlink" content-type="dwc:verbatimCoordinates" xlink:type="simple"><named-content content-type="geo-json" specific-use="{&#34;type&#34;:&#34;Point&#34;,&#34;coordinates&#34;:[-44.806960,60.199186]}" id="NCID0EWNEM" xlink:type="simple">60.199186°N, 44.80696°W</named-content></named-content>, 15 Aug 2019, T. Borgen (TB19.052, C-F-137115), 100 m, with <italic><tp:taxon-name><tp:taxon-name-part taxon-name-part-type="genus" reg="Salix">Salix</tp:taxon-name-part> <tp:taxon-name-part taxon-name-part-type="species" reg="glauca">glauca</tp:taxon-name-part></tp:taxon-name></italic> in moss on streamside. <bold>W-Greenland</bold>: Kangerlussuaq, east of Ravneklippen, <named-content xmlns:xlink="http://www.w3.org/1999/xlink" content-type="dwc:verbatimCoordinates" xlink:type="simple"><named-content content-type="geo-json" specific-use="{&#34;type&#34;:&#34;Point&#34;,&#34;coordinates&#34;:[-50.660000,67.010000]}" id="NCID0ELOEM" xlink:type="simple">67.01°N, 50.66°W</named-content></named-content>, 24 Aug 2016, S.A. Elborne (SAE-2016.168-GR, C-F-106746), 120 m, with <italic><tp:taxon-name><tp:taxon-name-part taxon-name-part-type="genus" reg="Salix">Salix</tp:taxon-name-part> <tp:taxon-name-part taxon-name-part-type="species" reg="glauca">glauca</tp:taxon-name-part></tp:taxon-name></italic> along lakeside copse. Kangerlussuaq, Hassells Fjeld, Kløftsøerne, <named-content xmlns:xlink="http://www.w3.org/1999/xlink" content-type="dwc:verbatimCoordinates" xlink:type="simple"><named-content content-type="geo-json" specific-use="{&#34;type&#34;:&#34;Point&#34;,&#34;coordinates&#34;:[-50.710000,67.010000]}" id="NCID0E5OEM" xlink:type="simple">67.01°N, 50.71°W</named-content></named-content>, 28 Aug 2018, H. Knudsen (HK18.390A, C-F-111118), 300 m, with <italic><tp:taxon-name><tp:taxon-name-part taxon-name-part-type="genus" reg="Salix">Salix</tp:taxon-name-part> <tp:taxon-name-part taxon-name-part-type="species" reg="glauca">glauca</tp:taxon-name-part></tp:taxon-name></italic> in bog. Kangerlussuaq, Kløftsøerne, <named-content xmlns:xlink="http://www.w3.org/1999/xlink" content-type="dwc:verbatimCoordinates" xlink:type="simple"><named-content content-type="geo-json" specific-use="{&#34;type&#34;:&#34;Point&#34;,&#34;coordinates&#34;:[-50.710000,67.000000]}" id="NCID0ERPEM" xlink:type="simple">67°N, 50.71°W</named-content></named-content>, 20 Aug 2016, S.A. Elborne (SAE-2016.105-GR, C-F-106741), 300 m, with <italic><tp:taxon-name><tp:taxon-name-part taxon-name-part-type="genus" reg="Betula">Betula</tp:taxon-name-part> <tp:taxon-name-part taxon-name-part-type="species" reg="nana">nana</tp:taxon-name-part></tp:taxon-name></italic> and <italic><tp:taxon-name><tp:taxon-name-part taxon-name-part-type="genus" reg="Bistorta">Bistorta</tp:taxon-name-part> <tp:taxon-name-part taxon-name-part-type="species" reg="vivipara">vivipara</tp:taxon-name-part></tp:taxon-name></italic> along lakeside. Kangerlussuaq, Kløftsøerne, <named-content xmlns:xlink="http://www.w3.org/1999/xlink" content-type="dwc:verbatimCoordinates" xlink:type="simple"><named-content content-type="geo-json" specific-use="{&#34;type&#34;:&#34;Point&#34;,&#34;coordinates&#34;:[-50.680000,67.030000]}" id="NCID0EPQEM" xlink:type="simple">67.03°N, 50.68°W</named-content></named-content>, 20 Aug 2016, S.A. Elborne (SAE-2016.116-GR, C-F-106742), 300 m, with <italic><tp:taxon-name><tp:taxon-name-part taxon-name-part-type="genus" reg="Salix">Salix</tp:taxon-name-part> <tp:taxon-name-part taxon-name-part-type="species" reg="glauca">glauca</tp:taxon-name-part></tp:taxon-name></italic> in copse. Kangerlussuaq, Kløftsøerne, <named-content xmlns:xlink="http://www.w3.org/1999/xlink" content-type="dwc:verbatimCoordinates" xlink:type="simple"><named-content content-type="geo-json" specific-use="{&#34;type&#34;:&#34;Point&#34;,&#34;coordinates&#34;:[-50.670000,67.030000]}" id="NCID0ECREM" xlink:type="simple">67.03°N, 50.67°W</named-content></named-content>, 10 Aug 2016, H. Knudsen (HK16.064, C-F-104093), 500 m, in bog. Kangerlussuaq, Kløftsøerne, <named-content xmlns:xlink="http://www.w3.org/1999/xlink" content-type="dwc:verbatimCoordinates" xlink:type="simple"><named-content content-type="geo-json" specific-use="{&#34;type&#34;:&#34;Point&#34;,&#34;coordinates&#34;:[-50.710000,67.010000]}" id="NCID0EKREM" xlink:type="simple">67.01°N, 50.71°W</named-content></named-content>, 28 Aug 2018, T. Borgen (TB18.236, C-F-112528), 300 m, with <italic><tp:taxon-name><tp:taxon-name-part taxon-name-part-type="genus" reg="Salix">Salix</tp:taxon-name-part> <tp:taxon-name-part taxon-name-part-type="species" reg="glauca">glauca</tp:taxon-name-part></tp:taxon-name></italic> in copse. Kangerlussuaq, N slope towards Lake Ferguson, <named-content xmlns:xlink="http://www.w3.org/1999/xlink" content-type="dwc:verbatimCoordinates" xlink:type="simple"><named-content content-type="geo-json" specific-use="{&#34;type&#34;:&#34;Point&#34;,&#34;coordinates&#34;:[-50.720000,66.950000]}" id="NCID0E4REM" xlink:type="simple">66.95°N, 50.72°W</named-content></named-content>, 29 Aug 2018, S.A. Elborne (SAE-2018.429-GR, C-F-115622), 548 m, with <italic><tp:taxon-name><tp:taxon-name-part taxon-name-part-type="genus" reg="Salix">Salix</tp:taxon-name-part> <tp:taxon-name-part taxon-name-part-type="species" reg="arctophila">arctophila</tp:taxon-name-part></tp:taxon-name></italic> along lakeside. Sisimiut, camping area north of town, <named-content xmlns:xlink="http://www.w3.org/1999/xlink" content-type="dwc:verbatimCoordinates" xlink:type="simple"><named-content content-type="geo-json" specific-use="{&#34;type&#34;:&#34;Point&#34;,&#34;coordinates&#34;:[-53.670000,66.940000]}" id="NCID0EQSEM" xlink:type="simple">66.94°N, 53.67°W</named-content></named-content>, 20 Aug 2000, S.A. Elborne (SAE-2000.148-GR, C-F-108600), 0 m, with <italic><tp:taxon-name><tp:taxon-name-part taxon-name-part-type="genus" reg="Salix">Salix</tp:taxon-name-part> <tp:taxon-name-part taxon-name-part-type="species" reg="arctophila">arctophila</tp:taxon-name-part></tp:taxon-name></italic> in bog. Sisimiut, near airport, <named-content xmlns:xlink="http://www.w3.org/1999/xlink" content-type="dwc:verbatimCoordinates" xlink:type="simple"><named-content content-type="geo-json" specific-use="{&#34;type&#34;:&#34;Point&#34;,&#34;coordinates&#34;:[-53.670000,66.950000]}" id="NCID0EDTEM" xlink:type="simple">66.95°N, 53.67°W</named-content></named-content>, 14 Aug 2016, S.A. Elborne (SAE-2016.005-GR, C-F-106735), 10 m, with <italic><tp:taxon-name><tp:taxon-name-part taxon-name-part-type="genus" reg="Salix">Salix</tp:taxon-name-part></tp:taxon-name></italic> sp. in bog. Sisimiut, north of Alanngorsuaq, <named-content xmlns:xlink="http://www.w3.org/1999/xlink" content-type="dwc:verbatimCoordinates" xlink:type="simple"><named-content content-type="geo-json" specific-use="{&#34;type&#34;:&#34;Point&#34;,&#34;coordinates&#34;:[-53.550000,66.950000]}" id="NCID0ESTEM" xlink:type="simple">66.95°N, 53.55°W</named-content></named-content>, 15 Aug 2016, S.A. Elborne (SAE-2016.022-GR, C-F-106736), 30 m, with <italic><tp:taxon-name><tp:taxon-name-part taxon-name-part-type="genus" reg="Salix">Salix</tp:taxon-name-part></tp:taxon-name></italic> sp. in bog. In valley S of Sisimiut behind the dump, <named-content xmlns:xlink="http://www.w3.org/1999/xlink" content-type="dwc:verbatimCoordinates" xlink:type="simple"><named-content content-type="geo-json" specific-use="{&#34;type&#34;:&#34;Point&#34;,&#34;coordinates&#34;:[-53.670000,66.930000]}" id="NCID0EBUEM" xlink:type="simple">66.93°N, 53.67°W</named-content></named-content>, 18 Aug 2016, H. Knudsen (HK16.195, C-F-108446), 25 m.</p></tp:treatment-sec><tp:treatment-sec sec-type="distribution" id="SECID0EGUEM"><title>Distribution.</title><p>Found a number of times in southwestern Greenland. Recently described from subalpine areas in the Pyrenees (France) and known from scattered lowland and montane localities in much of Europe. The northernmost locality is from the Boreal zone in Finland (Rovaniemi) at 66.50°N (<xref ref-type="bibr" rid="B4">Beker et al. 2016</xref>), which corresponds well in altitude with Kangerlussuaq and Sisimiut (67°N), but in Greenland these areas are Low Arctic. <italic><tp:taxon-name><tp:taxon-name-part taxon-name-part-type="genus" reg="Hebeloma">Hebeloma</tp:taxon-name-part> <tp:taxon-name-part taxon-name-part-type="species" reg="hygrophilum">hygrophilum</tp:taxon-name-part></tp:taxon-name></italic> was recently recorded from alpine North America (Rocky Mountains, <xref ref-type="bibr" rid="B9">Cripps et al. 2019</xref>). Circumpolar, arctic-alpine, boreal zone.</p></tp:treatment-sec><tp:treatment-sec sec-type="habitat" id="SECID0E6UEM"><title>Habitat and ecology.</title><p>Fifteen collections, ten with <italic><tp:taxon-name><tp:taxon-name-part taxon-name-part-type="genus" reg="Salix">Salix</tp:taxon-name-part> <tp:taxon-name-part taxon-name-part-type="species" reg="glauca">glauca</tp:taxon-name-part></tp:taxon-name></italic>, <italic><tp:taxon-name><tp:taxon-name-part taxon-name-part-type="genus" reg="Salix">S.</tp:taxon-name-part> <tp:taxon-name-part taxon-name-part-type="species" reg="arctophila">arctophila</tp:taxon-name-part></tp:taxon-name></italic> or unknown <italic><tp:taxon-name><tp:taxon-name-part taxon-name-part-type="genus" reg="Salix">Salix</tp:taxon-name-part></tp:taxon-name></italic>. One collection with <italic><tp:taxon-name><tp:taxon-name-part taxon-name-part-type="genus" reg="Betula">Betula</tp:taxon-name-part> <tp:taxon-name-part taxon-name-part-type="species" reg="nana">nana</tp:taxon-name-part></tp:taxon-name></italic>. Most collections grew in moist habitats often among <italic><tp:taxon-name><tp:taxon-name-part taxon-name-part-type="genus" reg="Sphagnum">Sphagnum</tp:taxon-name-part></tp:taxon-name></italic> or the moss <italic><tp:taxon-name><tp:taxon-name-part taxon-name-part-type="genus" reg="Paludella">Paludella</tp:taxon-name-part> <tp:taxon-name-part taxon-name-part-type="species" reg="squarrosa">squarrosa</tp:taxon-name-part></tp:taxon-name></italic> (Hedw.) Brid. The same type of boggy localities with <italic><tp:taxon-name><tp:taxon-name-part taxon-name-part-type="genus" reg="Salix">Salix</tp:taxon-name-part> <tp:taxon-name-part taxon-name-part-type="species" reg="planifolia">planifolia</tp:taxon-name-part></tp:taxon-name></italic> were reported by <xref ref-type="bibr" rid="B9">Cripps et al. (2019)</xref> in the Rocky Mountains and by <xref ref-type="bibr" rid="B4">Beker et al. (2016)</xref> from Europe, where <italic><tp:taxon-name><tp:taxon-name-part taxon-name-part-type="genus" reg="Salix">Salix</tp:taxon-name-part> <tp:taxon-name-part taxon-name-part-type="species" reg="aurita">aurita</tp:taxon-name-part></tp:taxon-name></italic>, <italic><tp:taxon-name><tp:taxon-name-part taxon-name-part-type="genus" reg="Salix">S.</tp:taxon-name-part> <tp:taxon-name-part taxon-name-part-type="species" reg="atrocinerea">atrocinerea</tp:taxon-name-part></tp:taxon-name></italic> and possibly more species of <italic><tp:taxon-name><tp:taxon-name-part taxon-name-part-type="genus" reg="Salix">Salix</tp:taxon-name-part></tp:taxon-name></italic> act as hosts.</p></tp:treatment-sec><ref-list><ref id="B4"><mixed-citation xmlns:xlink="http://www.w3.org/1999/xlink" xlink:type="simple"><person-group><name name-style="western"><surname>Beker</surname><given-names>HJ</given-names></name><name name-style="western"><surname>Eberhardt</surname><given-names>U</given-names></name><name name-style="western"><surname>Vesterholt</surname><given-names>J</given-names></name></person-group> (<year>2016</year>) <source><italic><tp:taxon-name><tp:taxon-name-part taxon-name-part-type="genus">Hebeloma</tp:taxon-name-part></tp:taxon-name></italic> (Fr.) P. Kumm.</source><publisher-name>Fungi Europaei Edizioni Tecnografica</publisher-name>, <publisher-loc>Lomazzo</publisher-loc>, <size units="page">1232 pp</size>.</mixed-citation></ref><ref id="B9"><mixed-citation xmlns:xlink="http://www.w3.org/1999/xlink" xlink:type="simple"><person-group><name name-style="western"><surname>Cripps</surname><given-names>C</given-names></name><name name-style="western"><surname>Eberhardt</surname><given-names>U</given-names></name><name name-style="western"><surname>Schütz</surname><given-names>N</given-names></name><name name-style="western"><surname>Beker</surname><given-names>HJ</given-names></name><name name-style="western"><surname>Evenson</surname><given-names>VS</given-names></name><name name-style="western"><surname>Horak</surname><given-names>E</given-names></name></person-group> (<year>2019</year>) <article-title>The genus <italic><tp:taxon-name><tp:taxon-name-part taxon-name-part-type="genus">Hebeloma</tp:taxon-name-part></tp:taxon-name></italic> in the Rocky Mountain alpine zone.</article-title><source>MycoKeys</source><volume>46</volume>: <fpage>1</fpage>–<lpage>54</lpage>. <ext-link xlink:type="simple" ext-link-type="doi" xlink:href="10.3897/mycokeys.46.32823">https://doi.org/10.3897/mycokeys.46.32823</ext-link></mixed-citation></ref></ref-list></tp:taxon-treatment>
