# Supplementary material for: A survey of Hebeloma (Hymenogastraceae) in Greenland
Source: MycoKeys. 2021 Apr 19;79:17–118. doi: 10.3897/mycokeys.79.63363 (PMC8076164; doi:10.3897/mycokeys.79.63363)
Supplement: XML Treatment for Hebeloma mesophaeum [file mycokeys.79.63363-treatment11.xml]

<!DOCTYPE tp:taxon-treatment
  PUBLIC "-//TaxonX//DTD Taxonomic Treatment Publishing DTD v0 20100105//EN" "tax-treatment-NSO.dtd">
<tp:taxon-treatment xmlns:tp="http://www.plazi.org/taxpub"><tp:treatment-meta><kwd-group><label>Taxon classification</label><kwd><named-content xmlns:xlink="http://www.w3.org/1999/xlink" content-type="kingdom">Fungi</named-content></kwd><kwd><named-content xmlns:xlink="http://www.w3.org/1999/xlink" content-type="order">Agaricales</named-content></kwd><kwd><named-content xmlns:xlink="http://www.w3.org/1999/xlink" content-type="family">Hymenogastraceae</named-content></kwd></kwd-group><mixed-citation publication-type="journal"><person-group><name><surname>Eberhardt</surname><given-names>Ursula</given-names></name><name><surname>Beker</surname><given-names>Henry J.</given-names></name><name><surname>Borgen</surname><given-names>Torbjørn</given-names></name><name><surname>Knudsen</surname><given-names>Henning</given-names></name><name><surname>Schütz</surname><given-names>Nicole</given-names></name><name><surname>Elborne</surname><given-names>Steen A.</given-names></name></person-group><article-title>A survey of <italic><tp:taxon-name><tp:taxon-name-part taxon-name-part-type="genus" reg="Hebeloma">Hebeloma</tp:taxon-name-part></tp:taxon-name></italic> (<tp:taxon-name><tp:taxon-name-part taxon-name-part-type="family">Hymenogastraceae</tp:taxon-name-part></tp:taxon-name>) in Greenland</article-title><source>MycoKeys</source><day>19</day><month>4</month><year>2021</year><volume>79</volume><fpage>17</fpage><lpage>118</lpage><pub-id pub-id-type="doi">10.3897/mycokeys.79.63363</pub-id></mixed-citation></tp:treatment-meta><tp:nomenclature><tp:taxon-name><object-id xmlns:xlink="http://www.w3.org/1999/xlink" content-type="arpha" xlink:type="simple">98DD92A8-6BFC-5DB1-8F04-51A90BF40021</object-id>
            <tp:taxon-name-part taxon-name-part-type="genus" reg="Hebeloma">Hebeloma</tp:taxon-name-part>
            <tp:taxon-name-part taxon-name-part-type="species" reg="mesophaeum">mesophaeum</tp:taxon-name-part>
          </tp:taxon-name><tp:taxon-authority>(Pers.) Quél.; Mém. Soc. Émul. Montbéliard, Sér. 2, 5: 128, 1872.</tp:taxon-authority><xref ref-type="fig" rid="F16">Fig. 16</xref></tp:nomenclature><tp:treatment-sec sec-type="description" id="SECID0EW2FM"><title>Macroscopic description.</title><p>Cap 0.7–6.5 cm in diameter, convex when young, usually becoming umbonate, sometimes papillate, margin sometimes involute when young, occasionally crenulate, often eroded, upturned or radially split when older, tacky when moist, not hygrophanous, usually bicolored, rarely unicolored, at center dark pinkish buff to dark olive buff to grayish brown to umber or brownish olive to sepia to clay-buff or cinnamon or yellowish brown to orange brown or dark brick, at margin cream to pinkish buff to grayish buff or clay-buff to dark olive buff to grayish brown or brownish olive to grayish pink, with remains of universal veil, partial veil present. Lamellae when young pale brown, when older ochre brown to fairly dark brown, adnate to emarginate, sometimes with decurrent tooth, rarely decurrent, maximum depth up to 6.5 mm, number of lamellae {L} 30–48, droplets absent, but occasionally visible with × 10 lens or rarely visible with naked eye, white fimbriate edge usually present, sometimes weak. Stem 1.4–8.0(–9.0) × (0.2–)0.3–0.6(–0.8) cm, whitish then pale sordid gray brown, already when young dark sordid brown at base, when young with brownish tomentose velar remnants downwards, cylindrical, rarely tapering or clavate, stem Q (4.3–)4.8–16.3(–18.8), fibrillose, usually pruinose to floccose at apex. Context firm, stem interior stuffed, later hollow, occasionally with superior wick, stem flesh discoloring from base, sometimes very strongly, rarely absent. Smell usually raphanoid, rarely absent. Taste mild to bitter, sometimes raphanoid. Spore deposit dark olive buff to brownish olive to umber.</p><fig id="F16" position="float" orientation="portrait"><object-id xmlns:xlink="http://www.w3.org/1999/xlink" content-type="doi" xlink:type="simple">10.3897/mycokeys.79.63363.figure16</object-id><object-id xmlns:xlink="http://www.w3.org/1999/xlink" content-type="arpha" xlink:type="simple">9C82938A-2291-5484-B76A-D57B276D47BA</object-id><label>Figure 16.</label><caption><p><italic><tp:taxon-name><tp:taxon-name-part taxon-name-part-type="genus" reg="Hebeloma">Hebeloma</tp:taxon-name-part> <tp:taxon-name-part taxon-name-part-type="species" reg="mesophaeum">mesophaeum</tp:taxon-name-part></tp:taxon-name></italic><bold>A</bold> HK17.020, photograph H. Knudsen <bold>B</bold> distribution of cited collections <bold>C</bold> spores ×1600 and <bold>D</bold> cheilocystidia ×1000 of HK17.020 in Melzer’s reagent. Scale bars: 5 µm; microphotographs H.K.J. Beker.</p></caption><graphic xmlns:xlink="http://www.w3.org/1999/xlink" xlink:href="mycokeys-79-017-g016.jpg" position="float" orientation="portrait" xlink:type="simple" id="oo_533407.jpg"><uri content-type="original_file" xlink:type="simple">https://binary.pensoft.net/fig/533407</uri></graphic></fig></tp:treatment-sec><tp:treatment-sec sec-type="description" id="SECID0E23FM"><title>Microscopic description.</title><p>Spores ellipsoid, occasionally ovoid, on ave. 8.0–10.5 × 4.5–6.0 µm, Q = 1.3–1.9, (but see the notes below) yellow through yellow brown to brown, guttulation variable, almost smooth to weakly ornamented (<abbrev xmlns:xlink="http://www.w3.org/1999/xlink" xlink:title="ornamentation 1" id="ABBRID0EB4FM" xlink:type="simple">O1</abbrev><abbrev xmlns:xlink="http://www.w3.org/1999/xlink" xlink:title="ornamentation 2" id="ABBRID0EF4FM" xlink:type="simple">O2</abbrev>), perispore not or somewhat loosening (<abbrev xmlns:xlink="http://www.w3.org/1999/xlink" xlink:title="perispore 0" id="ABBRID0EJ4FM" xlink:type="simple">P0</abbrev><abbrev xmlns:xlink="http://www.w3.org/1999/xlink" xlink:title="perispore 1" id="ABBRID0EN4FM" xlink:type="simple">P1</abbrev>), indistinctly dextrinoid (<abbrev xmlns:xlink="http://www.w3.org/1999/xlink" xlink:title="dextrinoidity 0" id="ABBRID0ER4FM" xlink:type="simple">D0</abbrev><abbrev xmlns:xlink="http://www.w3.org/1999/xlink" xlink:title="dextrinoidity 1" id="ABBRID0EV4FM" xlink:type="simple">D1</abbrev>). Basidia 24–31(–32) × 7–9 µm; ave. Q = 3.2–4, mostly four-spored. Cheilocystidia lageniform, ventricose, occasionally cylindrical or rarely clavate, occasionally with characteristic apical or basal wall thickening, sometimes bifurcate, geniculate or septate (sometimes clamped), on ave. 26–62 × 4–6 (apex) × 3.5–6 (middle) × 6–11 (base) µm, ratios A/M = 0.94–1.25, A/B = 0.45–0.98, B/M = 1.36–2.19. Epicutis an ixocutis, 60–350 µm thick (measured from exsiccata), maximum hyphae width 3–10 µm, encrustation variable, trama elements beneath subcutis angular or isodiametric to ellipsoid or cylindrical to sausage-shaped up to 22 µm wide. Caulocystidia similar to cheilocystidia, but less ventricose, up to 130 µm long.</p></tp:treatment-sec><tp:treatment-sec sec-type="Collections examined" id="SECID0EZ4FM"><title>Collections examined.</title><p><bold>S-Greenland</bold>: Paamiut, <named-content xmlns:xlink="http://www.w3.org/1999/xlink" content-type="dwc:verbatimCoordinates" xlink:type="simple"><named-content content-type="geo-json" specific-use="{&#34;type&#34;:&#34;Point&#34;,&#34;coordinates&#34;:[-49.670000,62.000000]}" id="NCID0EE5FM" xlink:type="simple">62°N, 49.67°W</named-content></named-content>, 6 Sep 1990, T. Borgen (TB90.086, C-F-76757), 20 m, with <italic><tp:taxon-name><tp:taxon-name-part taxon-name-part-type="genus" reg="Salix">Salix</tp:taxon-name-part> <tp:taxon-name-part taxon-name-part-type="species" reg="glauca">glauca</tp:taxon-name-part></tp:taxon-name></italic>. Paamiut, <named-content xmlns:xlink="http://www.w3.org/1999/xlink" content-type="dwc:verbatimCoordinates" xlink:type="simple"><named-content content-type="geo-json" specific-use="{&#34;type&#34;:&#34;Point&#34;,&#34;coordinates&#34;:[-49.670000,62.010000]}" id="NCID0EX5FM" xlink:type="simple">62.01°N, 49.67°W</named-content></named-content>, 17 Aug 1990, T. Borgen (TB90.040, C-F-119759), 30 m, with <italic><tp:taxon-name><tp:taxon-name-part taxon-name-part-type="genus" reg="Bistorta">Bistorta</tp:taxon-name-part> <tp:taxon-name-part taxon-name-part-type="species" reg="vivipara">vivipara</tp:taxon-name-part></tp:taxon-name></italic>. <bold>W-Greenland</bold>: Kangerlussuaq, <named-content xmlns:xlink="http://www.w3.org/1999/xlink" content-type="dwc:verbatimCoordinates" xlink:type="simple"><named-content content-type="geo-json" specific-use="{&#34;type&#34;:&#34;Point&#34;,&#34;coordinates&#34;:[-50.720000,67.010000]}" id="NCID0EM6FM" xlink:type="simple">67.01°N, 50.72°W</named-content></named-content>, 2 Aug 2016, T. Borgen (TB16.038, C-F-104301), 50 m, with <italic><tp:taxon-name><tp:taxon-name-part taxon-name-part-type="genus" reg="Salix">Salix</tp:taxon-name-part> <tp:taxon-name-part taxon-name-part-type="species" reg="glauca">glauca</tp:taxon-name-part></tp:taxon-name></italic> in tundra. Kangerlussuaq NE, near a glacier, <named-content xmlns:xlink="http://www.w3.org/1999/xlink" content-type="dwc:verbatimCoordinates" xlink:type="simple"><named-content content-type="geo-json" specific-use="{&#34;type&#34;:&#34;Point&#34;,&#34;coordinates&#34;:[-50.660000,67.020000]}" id="NCID0E66FM" xlink:type="simple">67.02°N, 50.66°W</named-content></named-content>, 12 Aug 2000, E. Ohenoja (EO12.8.00.1, <abbrev xmlns:xlink="http://www.w3.org/1999/xlink" content-type="institution" xlink:title="University of Oulu" id="ABBRID0EEAGM" xlink:type="simple">OULU</abbrev> F050224), 40 m, in heathland. Kangerlussuaq, Sandflugtsdalen, near the ice cap, <named-content xmlns:xlink="http://www.w3.org/1999/xlink" content-type="dwc:verbatimCoordinates" xlink:type="simple"><named-content content-type="geo-json" specific-use="{&#34;type&#34;:&#34;Point&#34;,&#34;coordinates&#34;:[-50.457100,67.057800]}" id="NCID0EMAGM" xlink:type="simple">67.0578°N, 50.4571°W</named-content></named-content>, 12 Aug 2000, T. Borgen (TB00.088, C-F-137116), 50 m. Kangerlussuaq, Sandflugtsdalen, <named-content xmlns:xlink="http://www.w3.org/1999/xlink" content-type="dwc:verbatimCoordinates" xlink:type="simple"><named-content content-type="geo-json" specific-use="{&#34;type&#34;:&#34;Point&#34;,&#34;coordinates&#34;:[-50.460000,67.060000]}" id="NCID0EUAGM" xlink:type="simple">67.06°N, 50.46°W</named-content></named-content>, 12 Aug 2000, T. Borgen (TB00.093, C-F-103521), 50 m, with <italic><tp:taxon-name><tp:taxon-name-part taxon-name-part-type="genus" reg="Salix">Salix</tp:taxon-name-part> <tp:taxon-name-part taxon-name-part-type="species" reg="glauca">glauca</tp:taxon-name-part></tp:taxon-name></italic> in dunes. Kangerlussuaq, Sandflugtsdalen, <named-content xmlns:xlink="http://www.w3.org/1999/xlink" content-type="dwc:verbatimCoordinates" xlink:type="simple"><named-content content-type="geo-json" specific-use="{&#34;type&#34;:&#34;Point&#34;,&#34;coordinates&#34;:[-50.460000,67.060000]}" id="NCID0EHBGM" xlink:type="simple">67.06°N, 50.46°W</named-content></named-content>, 12 Aug 2000, T. Borgen (TB00.094, C-F-103522), 200 m, with <italic><tp:taxon-name><tp:taxon-name-part taxon-name-part-type="genus" reg="Salix">Salix</tp:taxon-name-part> <tp:taxon-name-part taxon-name-part-type="species" reg="glauca">glauca</tp:taxon-name-part></tp:taxon-name></italic> in dunes. Kangerlussuaq, Sandflugtsdalen, <named-content xmlns:xlink="http://www.w3.org/1999/xlink" content-type="dwc:verbatimCoordinates" xlink:type="simple"><named-content content-type="geo-json" specific-use="{&#34;type&#34;:&#34;Point&#34;,&#34;coordinates&#34;:[-50.460000,67.060000]}" id="NCID0E1BGM" xlink:type="simple">67.06°N, 50.46°W</named-content></named-content>, 12 Aug 2000, A-M. Larsen, T. Borgen (TB00.091, C-F-103520), 50 m, with <italic><tp:taxon-name><tp:taxon-name-part taxon-name-part-type="genus" reg="Salix">Salix</tp:taxon-name-part> <tp:taxon-name-part taxon-name-part-type="species" reg="glauca">glauca</tp:taxon-name-part></tp:taxon-name></italic> in dunes. Kangerlussuaq, Sandflugtsdalen, c. 15 km E of airport, <named-content xmlns:xlink="http://www.w3.org/1999/xlink" content-type="dwc:verbatimCoordinates" xlink:type="simple"><named-content content-type="geo-json" specific-use="{&#34;type&#34;:&#34;Point&#34;,&#34;coordinates&#34;:[-50.460000,67.060000]}" id="NCID0ENCGM" xlink:type="simple">67.06°N, 50.46°W</named-content></named-content>, 2 Aug 2016, T. Borgen (TB16.040G, C-F-103578), 50 m, with <italic><tp:taxon-name><tp:taxon-name-part taxon-name-part-type="genus" reg="Salix">Salix</tp:taxon-name-part> <tp:taxon-name-part taxon-name-part-type="species" reg="glauca">glauca</tp:taxon-name-part></tp:taxon-name></italic> in dunes. <bold>N-Greenland</bold>: Zackenberg, S of the Station, towards Zackenberg River, <named-content xmlns:xlink="http://www.w3.org/1999/xlink" content-type="dwc:verbatimCoordinates" xlink:type="simple"><named-content content-type="geo-json" specific-use="{&#34;type&#34;:&#34;Point&#34;,&#34;coordinates&#34;:[-21.000000,74.500000]}" id="NCID0ECDGM" xlink:type="simple">74.5°N, 21°W</named-content></named-content>, 10 Aug 1999, T. Borgen (TB99.264, C-F-104297), 50 m, with <italic><tp:taxon-name><tp:taxon-name-part taxon-name-part-type="genus" reg="Dryas">Dryas</tp:taxon-name-part></tp:taxon-name></italic> sp. in scrubland. <bold>E-Greenland</bold>: Jameson Land, Nerlerit Inaat/Constable Pynt, Primulaelv, <named-content xmlns:xlink="http://www.w3.org/1999/xlink" content-type="dwc:verbatimCoordinates" xlink:type="simple"><named-content content-type="geo-json" specific-use="{&#34;type&#34;:&#34;Point&#34;,&#34;coordinates&#34;:[-22.670000,70.740000]}" id="NCID0ETDGM" xlink:type="simple">70.74°N, 22.67°W</named-content></named-content>, 1 Aug 2017, H. Knudsen (HK17.020, C-F-104908), 180 m.</p></tp:treatment-sec><tp:treatment-sec sec-type="distribution" id="SECID0EYDGM"><title>Distribution.</title><p><italic><tp:taxon-name><tp:taxon-name-part taxon-name-part-type="genus" reg="Hebeloma">Hebeloma</tp:taxon-name-part> <tp:taxon-name-part taxon-name-part-type="species" reg="mesophaeum">mesophaeum</tp:taxon-name-part></tp:taxon-name></italic> is widely distributed, but apparently uncommon in Greenland with only 11 records (2.9%). This is in contrast to the frequency in Europe, where it is very common and widely distributed (<xref ref-type="bibr" rid="B4">Beker et al. 2016</xref>). From alpine and arctic Europe, it is known from the Alps, Southern Carpathians, Svalbard and Iceland. Outside Europe and Greenland, there are a few records from the Rocky Mountains (Colorado, <xref ref-type="bibr" rid="B9">Cripps et al. 2019</xref>) and arctic Canada (<xref ref-type="bibr" rid="B38">Ohenoja and Ohenoja 2010</xref>). It is distributed from the Mediterranean area through the Temperate and Boreal zone to the Arctic and Alpine zones, being less common in the colder areas. Circumpolar, arctic-alpine, temperate, boreal and subarctic.</p></tp:treatment-sec><tp:treatment-sec sec-type="habitat" id="SECID0EVEGM"><title>Habitat and ecology.</title><p>Eleven collections, six of them with <italic><tp:taxon-name><tp:taxon-name-part taxon-name-part-type="genus" reg="Salix">Salix</tp:taxon-name-part> <tp:taxon-name-part taxon-name-part-type="species" reg="glauca">glauca</tp:taxon-name-part></tp:taxon-name></italic>, one with <italic><tp:taxon-name><tp:taxon-name-part taxon-name-part-type="genus" reg="Dryas">Dryas</tp:taxon-name-part> <tp:taxon-name-part taxon-name-part-type="species" reg="octopetala">octopetala</tp:taxon-name-part></tp:taxon-name></italic> and <italic><tp:taxon-name><tp:taxon-name-part taxon-name-part-type="genus" reg="Dryas">D.</tp:taxon-name-part> <tp:taxon-name-part taxon-name-part-type="species" reg="integrifolia">integrifolia</tp:taxon-name-part></tp:taxon-name></italic>, one with <italic><tp:taxon-name><tp:taxon-name-part taxon-name-part-type="genus" reg="Bistorta">Bistorta</tp:taxon-name-part></tp:taxon-name></italic>, three not reported. One record from the Rocky Mountains was also with <italic><tp:taxon-name><tp:taxon-name-part taxon-name-part-type="genus" reg="Salix">S.</tp:taxon-name-part> <tp:taxon-name-part taxon-name-part-type="species" reg="glauca">glauca</tp:taxon-name-part></tp:taxon-name></italic>. The soil conditions were variable. <italic><tp:taxon-name><tp:taxon-name-part taxon-name-part-type="genus" reg="Hebeloma">Hebeloma</tp:taxon-name-part> <tp:taxon-name-part taxon-name-part-type="species" reg="mesophaeum">mesophaeum</tp:taxon-name-part></tp:taxon-name></italic> is widespread and very versatile when it comes to hosts, including many deciduous as well as coniferous hosts (<xref ref-type="bibr" rid="B4">Beker et al. 2016</xref>).</p></tp:treatment-sec><tp:treatment-sec sec-type="notes" id="SECID0E4GGM"><title>Notes.</title><p>In <xref ref-type="bibr" rid="B4">Beker et al. (2016)</xref>, it was reported that in arctic and alpine areas there is a chance of confusion with <italic><tp:taxon-name><tp:taxon-name-part taxon-name-part-type="genus" reg="Hebeloma">H.</tp:taxon-name-part> <tp:taxon-name-part taxon-name-part-type="species" reg="marginatulum">marginatulum</tp:taxon-name-part></tp:taxon-name></italic>, due to the fact that sometimes <italic><tp:taxon-name><tp:taxon-name-part taxon-name-part-type="genus" reg="Hebeloma">H.</tp:taxon-name-part> <tp:taxon-name-part taxon-name-part-type="species" reg="mesophaeum">mesophaeum</tp:taxon-name-part></tp:taxon-name></italic>, growing in such habitats, tends to have larger spores. They reported that all the ‘large-spored’ collections were from Iceland and Svalbard. In Greenland, we have also found collections with larger spores; indeed, nine of the eleven collections discussed here exhibited larger spores in a range from 10.3–11.7 × 6.4–7.1 µm, a similar range to that reported for Svalbard and Iceland. At the time, <xref ref-type="bibr" rid="B4">Beker et al. (2016)</xref> did consider creating a variety to address these collections but decided such a course of action was premature and that further study of this variation was required. With regard to the confusion with <italic><tp:taxon-name><tp:taxon-name-part taxon-name-part-type="genus" reg="Hebeloma">H.</tp:taxon-name-part> <tp:taxon-name-part taxon-name-part-type="species" reg="marginatulum">marginatulum</tp:taxon-name-part></tp:taxon-name></italic>, the strongly bicolored cap of <italic><tp:taxon-name><tp:taxon-name-part taxon-name-part-type="genus" reg="Hebeloma">H.</tp:taxon-name-part> <tp:taxon-name-part taxon-name-part-type="species" reg="mesophaeum">mesophaeum</tp:taxon-name-part></tp:taxon-name></italic> should normally aid identification.</p></tp:treatment-sec><ref-list><ref id="B4"><mixed-citation xmlns:xlink="http://www.w3.org/1999/xlink" xlink:type="simple"><person-group><name name-style="western"><surname>Beker</surname><given-names>HJ</given-names></name><name name-style="western"><surname>Eberhardt</surname><given-names>U</given-names></name><name name-style="western"><surname>Vesterholt</surname><given-names>J</given-names></name></person-group> (<year>2016</year>) <source><italic><tp:taxon-name><tp:taxon-name-part taxon-name-part-type="genus">Hebeloma</tp:taxon-name-part></tp:taxon-name></italic> (Fr.) P. Kumm.</source><publisher-name>Fungi Europaei Edizioni Tecnografica</publisher-name>, <publisher-loc>Lomazzo</publisher-loc>, <size units="page">1232 pp</size>.</mixed-citation></ref><ref id="B9"><mixed-citation xmlns:xlink="http://www.w3.org/1999/xlink" xlink:type="simple"><person-group><name name-style="western"><surname>Cripps</surname><given-names>C</given-names></name><name name-style="western"><surname>Eberhardt</surname><given-names>U</given-names></name><name name-style="western"><surname>Schütz</surname><given-names>N</given-names></name><name name-style="western"><surname>Beker</surname><given-names>HJ</given-names></name><name name-style="western"><surname>Evenson</surname><given-names>VS</given-names></name><name name-style="western"><surname>Horak</surname><given-names>E</given-names></name></person-group> (<year>2019</year>) <article-title>The genus <italic><tp:taxon-name><tp:taxon-name-part taxon-name-part-type="genus">Hebeloma</tp:taxon-name-part></tp:taxon-name></italic> in the Rocky Mountain alpine zone.</article-title><source>MycoKeys</source><volume>46</volume>: <fpage>1</fpage>–<lpage>54</lpage>. <ext-link xlink:type="simple" ext-link-type="doi" xlink:href="10.3897/mycokeys.46.32823">https://doi.org/10.3897/mycokeys.46.32823</ext-link></mixed-citation></ref><ref id="B38"><mixed-citation xmlns:xlink="http://www.w3.org/1999/xlink" xlink:type="simple"><person-group><name name-style="western"><surname>Ohenoja</surname><given-names>E</given-names></name><name name-style="western"><surname>Ohenoja</surname><given-names>M</given-names></name></person-group> (<year>2010</year>) <article-title>Larger fungi of the Canadian Arctic.</article-title><source>North American <tp:taxon-name><tp:taxon-name-part taxon-name-part-type="kingdom">Fungi</tp:taxon-name-part></tp:taxon-name></source><volume>5</volume>: <fpage>85</fpage>–<lpage>96</lpage>.</mixed-citation></ref></ref-list></tp:taxon-treatment>
