# Supplementary material for: A survey of Hebeloma (Hymenogastraceae) in Greenland
Source: MycoKeys. 2021 Apr 19;79:17–118. doi: 10.3897/mycokeys.79.63363 (PMC8076164; doi:10.3897/mycokeys.79.63363)
Supplement: XML Treatment for Hebeloma nigellum [file mycokeys.79.63363-treatment12.xml]

<!DOCTYPE tp:taxon-treatment
  PUBLIC "-//TaxonX//DTD Taxonomic Treatment Publishing DTD v0 20100105//EN" "tax-treatment-NSO.dtd">
<tp:taxon-treatment xmlns:tp="http://www.plazi.org/taxpub"><tp:treatment-meta><kwd-group><label>Taxon classification</label><kwd><named-content xmlns:xlink="http://www.w3.org/1999/xlink" content-type="kingdom">Fungi</named-content></kwd><kwd><named-content xmlns:xlink="http://www.w3.org/1999/xlink" content-type="order">Agaricales</named-content></kwd><kwd><named-content xmlns:xlink="http://www.w3.org/1999/xlink" content-type="family">Hymenogastraceae</named-content></kwd></kwd-group><mixed-citation publication-type="journal"><person-group><name><surname>Eberhardt</surname><given-names>Ursula</given-names></name><name><surname>Beker</surname><given-names>Henry J.</given-names></name><name><surname>Borgen</surname><given-names>Torbjørn</given-names></name><name><surname>Knudsen</surname><given-names>Henning</given-names></name><name><surname>Schütz</surname><given-names>Nicole</given-names></name><name><surname>Elborne</surname><given-names>Steen A.</given-names></name></person-group><article-title>A survey of <italic><tp:taxon-name><tp:taxon-name-part taxon-name-part-type="genus" reg="Hebeloma">Hebeloma</tp:taxon-name-part></tp:taxon-name></italic> (<tp:taxon-name><tp:taxon-name-part taxon-name-part-type="family">Hymenogastraceae</tp:taxon-name-part></tp:taxon-name>) in Greenland</article-title><source>MycoKeys</source><day>19</day><month>4</month><year>2021</year><volume>79</volume><fpage>17</fpage><lpage>118</lpage><pub-id pub-id-type="doi">10.3897/mycokeys.79.63363</pub-id></mixed-citation></tp:treatment-meta><tp:nomenclature><tp:taxon-name><object-id xmlns:xlink="http://www.w3.org/1999/xlink" content-type="arpha" xlink:type="simple">CD279D1E-BC2E-561E-A952-F07898D07E26</object-id>
            <tp:taxon-name-part taxon-name-part-type="genus" reg="Hebeloma">Hebeloma</tp:taxon-name-part>
            <tp:taxon-name-part taxon-name-part-type="species" reg="nigellum">nigellum</tp:taxon-name-part>
          </tp:taxon-name><tp:taxon-authority>Bruchet; Bull. mens. Soc. linn. Lyon 39(6(Suppl.)): 126, 1970.</tp:taxon-authority><xref ref-type="fig" rid="F17">Fig. 17</xref></tp:nomenclature><tp:treatment-sec sec-type="description" id="SECID0E6JGM"><title>Macroscopic description.</title><p>Cap 0.7–3.4 cm in diameter, convex to umbonate, occasionally papillate, margin involute, tacky when moist, unicolored or usually bicolored, at center umber to dark brick or snuff brown, at margin cream to pinkish buff, occasionally with remains of universal veil, partial veil present. Lamellae at maturity brownish clay, adnate to emarginate, maximum depth 2.5–6 mm, number of lamellae {L} 22–36, droplets absent, white fimbriate edge present, sometimes weakly. Stem 1.4–5.0 × 0.15–0.4 cm, whitish pruinose at apex, initially whitish lengthily fibrillose, downward, sordid brown, cylindrical, stem Q (6.5–)7.5–12.5(–18.7), fibrillose, pruinose to floccose at apex. Context firm, stem interior stuffed later hollow, flesh discoloring from base, sometimes very strongly. Smell usually raphanoid, sometimes none. Taste bitter, raphanoid. Spore deposit umber.</p><fig id="F17" position="float" orientation="portrait"><object-id xmlns:xlink="http://www.w3.org/1999/xlink" content-type="doi" xlink:type="simple">10.3897/mycokeys.79.63363.figure17</object-id><object-id xmlns:xlink="http://www.w3.org/1999/xlink" content-type="arpha" xlink:type="simple">63870CC0-17BE-5AB7-8304-F0A10C9D765F</object-id><label>Figure 17.</label><caption><p><italic><tp:taxon-name><tp:taxon-name-part taxon-name-part-type="genus" reg="Hebeloma">Hebeloma</tp:taxon-name-part> <tp:taxon-name-part taxon-name-part-type="species" reg="nigellum">nigellum</tp:taxon-name-part></tp:taxon-name></italic><bold>A</bold> HK16.033, photograph H. Knudsen <bold>B</bold> distribution of cited collections <bold>C</bold> spores ×1600 and <bold>D</bold> cheilocystidia ×1000 of TB85.249 in Melzer’s reagent. Scale bars: 5 µm; microphotographs H.K.J. Beker.</p></caption><graphic xmlns:xlink="http://www.w3.org/1999/xlink" xlink:href="mycokeys-79-017-g017.jpg" position="float" orientation="portrait" xlink:type="simple" id="oo_533408.jpg"><uri content-type="original_file" xlink:type="simple">https://binary.pensoft.net/fig/533408</uri></graphic></fig></tp:treatment-sec><tp:treatment-sec sec-type="description" id="SECID0EELGM"><title>Microscopic description.</title><p>Spores mainly amygdaloid, sometimes ellipsoid to ovoid, on ave. 11.0–13.5 × 7.0–7.5 µm, ave. Q = 1.5–1.9, yellow through yellow brown to brown, guttulation variable, almost smooth to slightly ornamented (<abbrev xmlns:xlink="http://www.w3.org/1999/xlink" xlink:title="ornamentation 1" id="ABBRID0EKLGM" xlink:type="simple">O1</abbrev><abbrev xmlns:xlink="http://www.w3.org/1999/xlink" xlink:title="ornamentation 2" id="ABBRID0EOLGM" xlink:type="simple">O2</abbrev>), perispore not or very slightly loosening (<abbrev xmlns:xlink="http://www.w3.org/1999/xlink" xlink:title="perispore 0" id="ABBRID0ESLGM" xlink:type="simple">P0</abbrev> (<abbrev xmlns:xlink="http://www.w3.org/1999/xlink" xlink:title="perispore 1" id="ABBRID0EWLGM" xlink:type="simple">P1</abbrev>)), rather strongly dextrinoid ((<abbrev xmlns:xlink="http://www.w3.org/1999/xlink" xlink:title="dextrinoidity 2" id="ABBRID0E1LGM" xlink:type="simple">D2</abbrev>) <abbrev xmlns:xlink="http://www.w3.org/1999/xlink" xlink:title="dextrinoidity 3" id="ABBRID0E5LGM" xlink:type="simple">D3</abbrev>). Basidia 25–39(–45) × 7–10(–11) µm, ave. Q = 3.1–3.9, mostly four-spored. Cheilocystidia usually lageniform, ventricose, occasionally cylindrical, occasionally with characteristic apical wall thickening, geniculate or septate (sometimes clamped), 44–65 × 4.5–6.5 (apex) × 4–5.5 (middle) × 6.5–11 (base) µm, ratios A/M = 0.92–1.41, A/B = 0.45–0.89, B/M = 1.45–2.3. Epicutis an ixocutis, 40–75 µm thick (measured from exsiccata), maximum hyphae width 5–6.5 µm, sometimes encrusted, trama elements beneath subcutis ellipsoid, polygonal, sausage-shaped up to 15 µm wide. Caulocystidia rather irregular, similar to cheilocystidia, up to 140 µm long.</p></tp:treatment-sec><tp:treatment-sec sec-type="Collections examined" id="SECID0ECMGM"><title>Collections examined.</title><p><bold>S-Greenland</bold>: Kangilinnguit, bottom of Laksebund, <named-content xmlns:xlink="http://www.w3.org/1999/xlink" content-type="dwc:verbatimCoordinates" xlink:type="simple"><named-content content-type="geo-json" specific-use="{&#34;type&#34;:&#34;Point&#34;,&#34;coordinates&#34;:[-48.080000,61.250000]}" id="NCID0ENMGM" xlink:type="simple">61.25°N, 48.08°W</named-content></named-content>, 16 Aug 2018, H. Knudsen (HK18.199, C-F-111110), 100 m, with <italic><tp:taxon-name><tp:taxon-name-part taxon-name-part-type="genus" reg="Alnus">Alnus</tp:taxon-name-part> <tp:taxon-name-part taxon-name-part-type="species" reg="alnobetulae">alnobetulae</tp:taxon-name-part></tp:taxon-name></italic> in scrubland. Nanortalik municipality, Qinngua valley, <named-content xmlns:xlink="http://www.w3.org/1999/xlink" content-type="dwc:verbatimCoordinates" xlink:type="simple"><named-content content-type="geo-json" specific-use="{&#34;type&#34;:&#34;Point&#34;,&#34;coordinates&#34;:[-45.000000,60.140000]}" id="NCID0EANGM" xlink:type="simple">60.14°N, 45°W</named-content></named-content>, 6 Aug 1991, T. Borgen (TB91.080, C-F-103490), 250 m, with <italic><tp:taxon-name><tp:taxon-name-part taxon-name-part-type="genus" reg="Salix">Salix</tp:taxon-name-part> <tp:taxon-name-part taxon-name-part-type="species" reg="glauca">glauca</tp:taxon-name-part></tp:taxon-name></italic> in copse. Paamiut, <named-content xmlns:xlink="http://www.w3.org/1999/xlink" content-type="dwc:verbatimCoordinates" xlink:type="simple"><named-content content-type="geo-json" specific-use="{&#34;type&#34;:&#34;Point&#34;,&#34;coordinates&#34;:[-49.400000,62.010000]}" id="NCID0ETNGM" xlink:type="simple">62.01°N, 49.4°W</named-content></named-content>, 31 Aug 1986, T. Borgen (TB86.276, C-F-103572), 10 m. Paamiut, <named-content xmlns:xlink="http://www.w3.org/1999/xlink" content-type="dwc:verbatimCoordinates" xlink:type="simple"><named-content content-type="geo-json" specific-use="{&#34;type&#34;:&#34;Point&#34;,&#34;coordinates&#34;:[-49.400000,62.010000]}" id="NCID0E2NGM" xlink:type="simple">62.01°N, 49.4°W</named-content></named-content>, 14 Aug 1990, T. Borgen (TB90.035, C-F-103479), 10 m. Paamiut, <named-content xmlns:xlink="http://www.w3.org/1999/xlink" content-type="dwc:verbatimCoordinates" xlink:type="simple"><named-content content-type="geo-json" specific-use="{&#34;type&#34;:&#34;Point&#34;,&#34;coordinates&#34;:[-49.400000,62.010000]}" id="NCID0EDOGM" xlink:type="simple">62.01°N, 49.4°W</named-content></named-content>, 1 Sep 1990, T. Borgen (TB90.073, C-F-103541), 10 m, with <italic><tp:taxon-name><tp:taxon-name-part taxon-name-part-type="genus" reg="Salix">Salix</tp:taxon-name-part> <tp:taxon-name-part taxon-name-part-type="species" reg="arctophila">arctophila</tp:taxon-name-part></tp:taxon-name></italic> along riverside. Paamiut, Kangilineq, Kvaneøen, <named-content xmlns:xlink="http://www.w3.org/1999/xlink" content-type="dwc:verbatimCoordinates" xlink:type="simple"><named-content content-type="geo-json" specific-use="{&#34;type&#34;:&#34;Point&#34;,&#34;coordinates&#34;:[-49.470000,61.950000]}" id="NCID0EWOGM" xlink:type="simple">61.95°N, 49.47°W</named-content></named-content>, 26 Aug 1984, T. Borgen (TB84.183, C-F-103468), 10 m, with <italic><tp:taxon-name><tp:taxon-name-part taxon-name-part-type="genus" reg="Salix">Salix</tp:taxon-name-part> <tp:taxon-name-part taxon-name-part-type="species" reg="arctophila">arctophila</tp:taxon-name-part></tp:taxon-name></italic>. Paamiut, Kangilineq/Kvaneøen, <named-content xmlns:xlink="http://www.w3.org/1999/xlink" content-type="dwc:verbatimCoordinates" xlink:type="simple"><named-content content-type="geo-json" specific-use="{&#34;type&#34;:&#34;Point&#34;,&#34;coordinates&#34;:[-49.280000,61.570000]}" id="NCID0EJPGM" xlink:type="simple">61.57°N, 49.28°W</named-content></named-content>, 25 Aug 1985, T. Borgen (TB85.249, C-F-103529), with <italic><tp:taxon-name><tp:taxon-name-part taxon-name-part-type="genus" reg="Salix">Salix</tp:taxon-name-part></tp:taxon-name></italic>. Paamiut, Kangilineq/Kvaneøen, <named-content xmlns:xlink="http://www.w3.org/1999/xlink" content-type="dwc:verbatimCoordinates" xlink:type="simple"><named-content content-type="geo-json" specific-use="{&#34;type&#34;:&#34;Point&#34;,&#34;coordinates&#34;:[-49.660000,61.990000]}" id="NCID0EYPGM" xlink:type="simple">61.99°N, 49.66°W</named-content></named-content>, 26 Aug 1990, T. Borgen (TB90.056, C-F-103542), 15 m, with <italic><tp:taxon-name><tp:taxon-name-part taxon-name-part-type="genus" reg="Salix">Salix</tp:taxon-name-part> <tp:taxon-name-part taxon-name-part-type="species" reg="arctophila">arctophila</tp:taxon-name-part></tp:taxon-name></italic> in fenland. <bold>W-Greenland</bold>: Disko, N end of Blæsedalen, <named-content xmlns:xlink="http://www.w3.org/1999/xlink" content-type="dwc:verbatimCoordinates" xlink:type="simple"><named-content content-type="geo-json" specific-use="{&#34;type&#34;:&#34;Point&#34;,&#34;coordinates&#34;:[-53.320000,69.500000]}" id="NCID0ENQGM" xlink:type="simple">69.5°N, 53.32°W</named-content></named-content>, 25 Jul 1986, T. Borgen (TB86.052, C-F-119739), 300 m, with <italic><tp:taxon-name><tp:taxon-name-part taxon-name-part-type="genus" reg="Salix">Salix</tp:taxon-name-part> <tp:taxon-name-part taxon-name-part-type="species" reg="herbacea">herbacea</tp:taxon-name-part></tp:taxon-name></italic> in snowbed. Kangerlussuaq, Ammaloortup Nunaa W of Lake Ferguson, <named-content xmlns:xlink="http://www.w3.org/1999/xlink" content-type="dwc:verbatimCoordinates" xlink:type="simple"><named-content content-type="geo-json" specific-use="{&#34;type&#34;:&#34;Point&#34;,&#34;coordinates&#34;:[-50.610000,66.990000]}" id="NCID0EARGM" xlink:type="simple">66.99°N, 50.61°W</named-content></named-content>, 8 Aug 2016, H. Knudsen (TB16.086G, C-F-103583), 275 m, with <italic><tp:taxon-name><tp:taxon-name-part taxon-name-part-type="genus" reg="Salix">Salix</tp:taxon-name-part> <tp:taxon-name-part taxon-name-part-type="species" reg="glauca">glauca</tp:taxon-name-part></tp:taxon-name></italic>, <italic><tp:taxon-name><tp:taxon-name-part taxon-name-part-type="genus" reg="Betula">Betula</tp:taxon-name-part> <tp:taxon-name-part taxon-name-part-type="species" reg="nana">nana</tp:taxon-name-part></tp:taxon-name></italic> and <italic><tp:taxon-name><tp:taxon-name-part taxon-name-part-type="genus" reg="Sphagnum">Sphagnum</tp:taxon-name-part></tp:taxon-name></italic> along streamside. Kangerlussuaq, Kløftsøerne, <named-content xmlns:xlink="http://www.w3.org/1999/xlink" content-type="dwc:verbatimCoordinates" xlink:type="simple"><named-content content-type="geo-json" specific-use="{&#34;type&#34;:&#34;Point&#34;,&#34;coordinates&#34;:[-50.680000,67.060000]}" id="NCID0EFSGM" xlink:type="simple">67.06°N, 50.68°W</named-content></named-content>, 13 Aug 2016, H. Knudsen (HK16.110, C-F-104140), 500 m, with <italic><tp:taxon-name><tp:taxon-name-part taxon-name-part-type="genus" reg="Salix">Salix</tp:taxon-name-part> <tp:taxon-name-part taxon-name-part-type="species" reg="glauca">glauca</tp:taxon-name-part></tp:taxon-name></italic>. Kangerlussuaq, Lake Ferguson, Tasersuatsiaq, <named-content xmlns:xlink="http://www.w3.org/1999/xlink" content-type="dwc:verbatimCoordinates" xlink:type="simple"><named-content content-type="geo-json" specific-use="{&#34;type&#34;:&#34;Point&#34;,&#34;coordinates&#34;:[-50.700000,66.970000]}" id="NCID0EYSGM" xlink:type="simple">66.97°N, 50.70°W</named-content></named-content>, 22 Aug 2016, S.A. Elborne (SAE-2016.131-GR, C-F-106743), 100 m, with <italic><tp:taxon-name><tp:taxon-name-part taxon-name-part-type="genus" reg="Salix">Salix</tp:taxon-name-part> <tp:taxon-name-part taxon-name-part-type="species" reg="glauca">glauca</tp:taxon-name-part></tp:taxon-name></italic> in copse. Kangerlussuaq, NE facing slopes along Lake Ferguson, <named-content xmlns:xlink="http://www.w3.org/1999/xlink" content-type="dwc:verbatimCoordinates" xlink:type="simple"><named-content content-type="geo-json" specific-use="{&#34;type&#34;:&#34;Point&#34;,&#34;coordinates&#34;:[-50.610000,66.990000]}" id="NCID0ELTGM" xlink:type="simple">66.99°N, 50.61°W</named-content></named-content>, 8 Aug 2016, H. Knudsen (HK16.033, C-F-104063), 300 m, with <italic><tp:taxon-name><tp:taxon-name-part taxon-name-part-type="genus" reg="Salix">Salix</tp:taxon-name-part> <tp:taxon-name-part taxon-name-part-type="species" reg="glauca">glauca</tp:taxon-name-part></tp:taxon-name></italic> in riverbed. Kangerlussuaq, outlet of Lake Ferguson, <named-content xmlns:xlink="http://www.w3.org/1999/xlink" content-type="dwc:verbatimCoordinates" xlink:type="simple"><named-content content-type="geo-json" specific-use="{&#34;type&#34;:&#34;Point&#34;,&#34;coordinates&#34;:[-50.610000,66.990000]}" id="NCID0E5TGM" xlink:type="simple">66.99°N, 50.61°W</named-content></named-content>, 6 Aug 2016, T. Borgen (TB16.060G, C-F-103580), 275 m, with <italic><tp:taxon-name><tp:taxon-name-part taxon-name-part-type="genus" reg="Salix">Salix</tp:taxon-name-part> <tp:taxon-name-part taxon-name-part-type="species" reg="glauca">glauca</tp:taxon-name-part></tp:taxon-name></italic> in scrubland. Kangerlussuaq, W Bridge near Ice cap, <named-content xmlns:xlink="http://www.w3.org/1999/xlink" content-type="dwc:verbatimCoordinates" xlink:type="simple"><named-content content-type="geo-json" specific-use="{&#34;type&#34;:&#34;Point&#34;,&#34;coordinates&#34;:[-50.230000,67.090000]}" id="NCID0ERUGM" xlink:type="simple">67.09°N, 50.23°W</named-content></named-content>, 2 Aug 2016, T. Borgen (TB16.035G, C-F-103577), 50 m, with <italic><tp:taxon-name><tp:taxon-name-part taxon-name-part-type="genus" reg="Salix">Salix</tp:taxon-name-part> <tp:taxon-name-part taxon-name-part-type="species" reg="glauca">glauca</tp:taxon-name-part></tp:taxon-name></italic> at lakeside. NW of Nasaassaq, E-valley, E of Sisimiut, <named-content xmlns:xlink="http://www.w3.org/1999/xlink" content-type="dwc:verbatimCoordinates" xlink:type="simple"><named-content content-type="geo-json" specific-use="{&#34;type&#34;:&#34;Point&#34;,&#34;coordinates&#34;:[-53.610000,66.930000]}" id="NCID0EEVGM" xlink:type="simple">66.93°N, 53.61°W</named-content></named-content>, 18 Aug 2000, E. Horak (ZT9139, ZT9139), 50 m, with <italic><tp:taxon-name><tp:taxon-name-part taxon-name-part-type="genus" reg="Betula">Betula</tp:taxon-name-part> <tp:taxon-name-part taxon-name-part-type="species" reg="nana">nana</tp:taxon-name-part></tp:taxon-name></italic>, <italic><tp:taxon-name><tp:taxon-name-part taxon-name-part-type="genus" reg="Salix">Salix</tp:taxon-name-part> <tp:taxon-name-part taxon-name-part-type="species" reg="glauca">glauca</tp:taxon-name-part></tp:taxon-name></italic> and <italic><tp:taxon-name><tp:taxon-name-part taxon-name-part-type="genus" reg="Salix">Salix</tp:taxon-name-part> <tp:taxon-name-part taxon-name-part-type="species" reg="herbacea">herbacea</tp:taxon-name-part></tp:taxon-name></italic>. Qeqertarsuaq/Disko, Godhavn area, <named-content xmlns:xlink="http://www.w3.org/1999/xlink" content-type="dwc:verbatimCoordinates" xlink:type="simple"><named-content content-type="geo-json" specific-use="{&#34;type&#34;:&#34;Point&#34;,&#34;coordinates&#34;:[-53.320000,69.650000]}" id="NCID0ENWGM" xlink:type="simple">69.65°N, 53.32°W</named-content></named-content>, 26 Jul 1986, T. Borgen (TB86.065, C-F-119791), 450 m. Sisimiut, 1 km north of the village, <named-content xmlns:xlink="http://www.w3.org/1999/xlink" content-type="dwc:verbatimCoordinates" xlink:type="simple"><named-content content-type="geo-json" specific-use="{&#34;type&#34;:&#34;Point&#34;,&#34;coordinates&#34;:[-53.670000,66.940000]}" id="NCID0EVWGM" xlink:type="simple">66.94°N, 53.67°W</named-content></named-content>, 19 Aug 2000, E. Ohenoja (EO19.8.00.20, <abbrev xmlns:xlink="http://www.w3.org/1999/xlink" content-type="institution" xlink:title="University of Oulu" id="ABBRID0E1WGM" xlink:type="simple">OULU</abbrev> F050653), 0 m, in heathland. Sisimiut, in the E valley, <named-content xmlns:xlink="http://www.w3.org/1999/xlink" content-type="dwc:verbatimCoordinates" xlink:type="simple"><named-content content-type="geo-json" specific-use="{&#34;type&#34;:&#34;Point&#34;,&#34;coordinates&#34;:[-52.860000,66.890000]}" id="NCID0ECXGM" xlink:type="simple">66.89°N, 52.86°W</named-content></named-content>, 15 Aug 2016, H. Knudsen (HK16.133, C-F-104163), 0 m, with <italic><tp:taxon-name><tp:taxon-name-part taxon-name-part-type="genus" reg="Salix">Salix</tp:taxon-name-part> <tp:taxon-name-part taxon-name-part-type="species" reg="herbacea">herbacea</tp:taxon-name-part></tp:taxon-name></italic>. Sisimiut, Kællingehætten, <named-content xmlns:xlink="http://www.w3.org/1999/xlink" content-type="dwc:verbatimCoordinates" xlink:type="simple"><named-content content-type="geo-json" specific-use="{&#34;type&#34;:&#34;Point&#34;,&#34;coordinates&#34;:[-53.590000,66.930000]}" id="NCID0EVXGM" xlink:type="simple">66.93°N, 53.59°W</named-content></named-content>, 16 Aug 2016, H. Knudsen (HK16.165A, C-F-108402), 400 m. <bold>E-Greenland</bold>: Jameson Land, Constable Pynt, Draba Sibirica Elv, <named-content xmlns:xlink="http://www.w3.org/1999/xlink" content-type="dwc:verbatimCoordinates" xlink:type="simple"><named-content content-type="geo-json" specific-use="{&#34;type&#34;:&#34;Point&#34;,&#34;coordinates&#34;:[-23.570000,71.150000]}" id="NCID0E6XGM" xlink:type="simple">71.15°N, 23.57°W</named-content></named-content>, 28 Jul 1983, D. Boertmann (DB GR 83-80, C-F-119734), 0 m, with <italic><tp:taxon-name><tp:taxon-name-part taxon-name-part-type="genus" reg="Salix">Salix</tp:taxon-name-part> <tp:taxon-name-part taxon-name-part-type="species" reg="arctica">arctica</tp:taxon-name-part></tp:taxon-name></italic>.</p></tp:treatment-sec><tp:treatment-sec sec-type="distribution" id="SECID0EPYGM"><title>Distribution.</title><p><italic><tp:taxon-name><tp:taxon-name-part taxon-name-part-type="genus" reg="Hebeloma">Hebeloma</tp:taxon-name-part> <tp:taxon-name-part taxon-name-part-type="species" reg="nigellum">nigellum</tp:taxon-name-part></tp:taxon-name></italic> is common and widespread in Greenland and present in other parts of North America (<xref ref-type="bibr" rid="B9">Cripps et al. 2019</xref>). It is widespread in temperate Europe, but more commonly in arctic-alpine areas (<xref ref-type="bibr" rid="B4">Beker et al. 2016</xref>). Circumpolar.</p></tp:treatment-sec><tp:treatment-sec sec-type="habitat" id="SECID0EIZGM"><title>Habitat and ecology.</title><p>Twenty-one collections, and where the host was specified, 15 were recorded with <italic><tp:taxon-name><tp:taxon-name-part taxon-name-part-type="genus" reg="Salix">Salix</tp:taxon-name-part></tp:taxon-name></italic> (<italic><tp:taxon-name><tp:taxon-name-part taxon-name-part-type="genus" reg="Salix">S.</tp:taxon-name-part> <tp:taxon-name-part taxon-name-part-type="species" reg="glauca">glauca</tp:taxon-name-part></tp:taxon-name></italic> 8, <italic><tp:taxon-name><tp:taxon-name-part taxon-name-part-type="genus" reg="Salix">S.</tp:taxon-name-part> <tp:taxon-name-part taxon-name-part-type="species" reg="arctophila">arctophila</tp:taxon-name-part></tp:taxon-name></italic> 3, <italic><tp:taxon-name><tp:taxon-name-part taxon-name-part-type="genus" reg="Salix">S.</tp:taxon-name-part> <tp:taxon-name-part taxon-name-part-type="species" reg="herbacea">herbacea</tp:taxon-name-part></tp:taxon-name></italic> 3, <italic><tp:taxon-name><tp:taxon-name-part taxon-name-part-type="genus" reg="Salix">S.</tp:taxon-name-part> <tp:taxon-name-part taxon-name-part-type="species" reg="arctica">arctica</tp:taxon-name-part></tp:taxon-name></italic> 1), and one recorded with <tp:taxon-name><tp:taxon-name-part taxon-name-part-type="genus" reg="Alnus">Alnus</tp:taxon-name-part> <tp:taxon-name-part taxon-name-part-type="species" reg="alnobetulae">alnobetulae</tp:taxon-name-part> <tp:taxon-name-part taxon-name-part-type="infraspecific-rank">ssp.</tp:taxon-name-part> <tp:taxon-name-part taxon-name-part-type="subspecies" reg="crispa">crispa</tp:taxon-name-part></tp:taxon-name>. The majority are from riversides, lakesides, fens and snowbeds, but also in humid places with <italic><tp:taxon-name><tp:taxon-name-part taxon-name-part-type="genus" reg="Salix">S.</tp:taxon-name-part> <tp:taxon-name-part taxon-name-part-type="species" reg="arctophila">arctophila</tp:taxon-name-part></tp:taxon-name></italic>. Most localities are on neutral ground, but it is found in acid localities as well. In the Rocky Mountains, it was recorded with <italic><tp:taxon-name><tp:taxon-name-part taxon-name-part-type="genus" reg="Salix">Salix</tp:taxon-name-part> <tp:taxon-name-part taxon-name-part-type="species" reg="planifolia">planifolia</tp:taxon-name-part></tp:taxon-name></italic> (<xref ref-type="bibr" rid="B9">Cripps et al. 2019</xref>). From lowland Europe <xref ref-type="bibr" rid="B4">Beker et al. 2016</xref> noted <italic><tp:taxon-name><tp:taxon-name-part taxon-name-part-type="genus" reg="Salix">S.</tp:taxon-name-part> <tp:taxon-name-part taxon-name-part-type="species" reg="aurita">aurita</tp:taxon-name-part></tp:taxon-name></italic> and <italic><tp:taxon-name><tp:taxon-name-part taxon-name-part-type="genus" reg="Salix">S.</tp:taxon-name-part> <tp:taxon-name-part taxon-name-part-type="species" reg="cinerea">cinerea</tp:taxon-name-part></tp:taxon-name></italic> as hosts.</p></tp:treatment-sec><ref-list><ref id="B9"><mixed-citation xmlns:xlink="http://www.w3.org/1999/xlink" xlink:type="simple"><person-group><name name-style="western"><surname>Cripps</surname><given-names>C</given-names></name><name name-style="western"><surname>Eberhardt</surname><given-names>U</given-names></name><name name-style="western"><surname>Schütz</surname><given-names>N</given-names></name><name name-style="western"><surname>Beker</surname><given-names>HJ</given-names></name><name name-style="western"><surname>Evenson</surname><given-names>VS</given-names></name><name name-style="western"><surname>Horak</surname><given-names>E</given-names></name></person-group> (<year>2019</year>) <article-title>The genus <italic><tp:taxon-name><tp:taxon-name-part taxon-name-part-type="genus">Hebeloma</tp:taxon-name-part></tp:taxon-name></italic> in the Rocky Mountain alpine zone.</article-title><source>MycoKeys</source><volume>46</volume>: <fpage>1</fpage>–<lpage>54</lpage>. <ext-link xlink:type="simple" ext-link-type="doi" xlink:href="10.3897/mycokeys.46.32823">https://doi.org/10.3897/mycokeys.46.32823</ext-link></mixed-citation></ref><ref id="B4"><mixed-citation xmlns:xlink="http://www.w3.org/1999/xlink" xlink:type="simple"><person-group><name name-style="western"><surname>Beker</surname><given-names>HJ</given-names></name><name name-style="western"><surname>Eberhardt</surname><given-names>U</given-names></name><name name-style="western"><surname>Vesterholt</surname><given-names>J</given-names></name></person-group> (<year>2016</year>) <source><italic><tp:taxon-name><tp:taxon-name-part taxon-name-part-type="genus">Hebeloma</tp:taxon-name-part></tp:taxon-name></italic> (Fr.) P. Kumm.</source><publisher-name>Fungi Europaei Edizioni Tecnografica</publisher-name>, <publisher-loc>Lomazzo</publisher-loc>, <size units="page">1232 pp</size>.</mixed-citation></ref></ref-list></tp:taxon-treatment>
