# Supplementary material for: A survey of Hebeloma (Hymenogastraceae) in Greenland
Source: MycoKeys. 2021 Apr 19;79:17–118. doi: 10.3897/mycokeys.79.63363 (PMC8076164; doi:10.3897/mycokeys.79.63363)
Supplement: XML Treatment for Hebeloma oreophilum [file mycokeys.79.63363-treatment13.xml]

<!DOCTYPE tp:taxon-treatment
  PUBLIC "-//TaxonX//DTD Taxonomic Treatment Publishing DTD v0 20100105//EN" "tax-treatment-NSO.dtd">
<tp:taxon-treatment xmlns:tp="http://www.plazi.org/taxpub"><tp:treatment-meta><kwd-group><label>Taxon classification</label><kwd><named-content xmlns:xlink="http://www.w3.org/1999/xlink" content-type="kingdom">Fungi</named-content></kwd><kwd><named-content xmlns:xlink="http://www.w3.org/1999/xlink" content-type="order">Agaricales</named-content></kwd><kwd><named-content xmlns:xlink="http://www.w3.org/1999/xlink" content-type="family">Hymenogastraceae</named-content></kwd></kwd-group><mixed-citation publication-type="journal"><person-group><name><surname>Eberhardt</surname><given-names>Ursula</given-names></name><name><surname>Beker</surname><given-names>Henry J.</given-names></name><name><surname>Borgen</surname><given-names>Torbjørn</given-names></name><name><surname>Knudsen</surname><given-names>Henning</given-names></name><name><surname>Schütz</surname><given-names>Nicole</given-names></name><name><surname>Elborne</surname><given-names>Steen A.</given-names></name></person-group><article-title>A survey of <italic><tp:taxon-name><tp:taxon-name-part taxon-name-part-type="genus" reg="Hebeloma">Hebeloma</tp:taxon-name-part></tp:taxon-name></italic> (<tp:taxon-name><tp:taxon-name-part taxon-name-part-type="family">Hymenogastraceae</tp:taxon-name-part></tp:taxon-name>) in Greenland</article-title><source>MycoKeys</source><day>19</day><month>4</month><year>2021</year><volume>79</volume><fpage>17</fpage><lpage>118</lpage><pub-id pub-id-type="doi">10.3897/mycokeys.79.63363</pub-id></mixed-citation></tp:treatment-meta><tp:nomenclature><tp:taxon-name><object-id xmlns:xlink="http://www.w3.org/1999/xlink" content-type="arpha" xlink:type="simple">1A27847C-BE7C-5F14-9F8F-7DF06B1123AA</object-id>
            <tp:taxon-name-part taxon-name-part-type="genus" reg="Hebeloma">Hebeloma</tp:taxon-name-part>
            <tp:taxon-name-part taxon-name-part-type="species" reg="oreophilum">oreophilum</tp:taxon-name-part>
          </tp:taxon-name><tp:taxon-authority>Beker &amp; U. Eberh.; Eberhardt, Ronikier, Schütz &amp; Beker, Mycologia 107(6): 1295, 2016 (“2015”).</tp:taxon-authority><xref ref-type="fig" rid="F18">Fig. 18</xref></tp:nomenclature><tp:treatment-sec sec-type="description" id="SECID0EO5GM"><title>Macroscopic description.</title><p>Cap 1.0–3.8 cm in diameter, convex to umbonate, sometimes strongly, margin smooth, often involute when young, tacky when moist, usually not hygrophanous, but we have occasionally seen collections that are, unicolored or variably two-colored, at center dark olive buff to brownish olive to umber to cinnamon or sepia to brick to dark brick to fuscous, sometimes cracked, at margin cream to pinkish buff to clay-pink, sometimes margin very thin, usually pruinose to tomentose, usually with remains of universal veil, partial veil present. Lamellae whitish then pale clay brown, emarginate to broadly adnexed, maximum depth 3–8 mm, number of lamellae {L} 40–48, droplets absent or very small (lens), white fimbriate edge sometimes present. Stem 1.5–7.0 × 0.3–0.65 {median} × (0.3–1.0) {base} cm, at first whitish later brown downwards, apically with whitish fibrillose ring zone, sometimes with indistinct belts, downwards with suggestion of a fibrillose ring, pale sordid brown, pale watery brown, downwards dark brown when rubbed, cylindrical, rarely clavate, stem Q (4.2–)5.5–8.7(–15), pruinose at apex. Context firm, stem interior stuffed, later hollow, stem flesh discoloring from base usually. Smell raphanoid. Taste raphanoid, slightly bitter. Spore deposit brownish olive.</p><fig id="F18" position="float" orientation="portrait"><object-id xmlns:xlink="http://www.w3.org/1999/xlink" content-type="doi" xlink:type="simple">10.3897/mycokeys.79.63363.figure18</object-id><object-id xmlns:xlink="http://www.w3.org/1999/xlink" content-type="arpha" xlink:type="simple">8CB8D9B1-58D3-5DC9-BDE2-54D48F9D7152</object-id><label>Figure 18.</label><caption><p><italic><tp:taxon-name><tp:taxon-name-part taxon-name-part-type="genus" reg="Hebeloma">Hebeloma</tp:taxon-name-part> <tp:taxon-name-part taxon-name-part-type="species" reg="oreophilum">oreophilum</tp:taxon-name-part></tp:taxon-name></italic><bold>A</bold> SAE-2016.134, photograph S.A. Elborne <bold>B</bold> distribution of cited collections <bold>C</bold> spores ×1600 and <bold>D</bold> cheilocystidia ×1000 of HK18.401 in Melzer’s reagent. Scale bars: 5 µm; microphotographs H.K.J. Beker.</p></caption><graphic xmlns:xlink="http://www.w3.org/1999/xlink" xlink:href="mycokeys-79-017-g018.jpg" position="float" orientation="portrait" xlink:type="simple" id="oo_533409.jpg"><uri content-type="original_file" xlink:type="simple">https://binary.pensoft.net/fig/533409</uri></graphic></fig></tp:treatment-sec><tp:treatment-sec sec-type="description" id="SECID0ET6GM"><title>Microscopic description.</title><p>Spores amygdaloid, occasionally ovoid or limoniform, usually weakly papillate, on ave. 11.0–14.0 × 6.5–7.5 µm, ave. Q = 1.6–2.1, yellow brown through brown, guttulation variable, almost smooth to weakly ornamented (<abbrev xmlns:xlink="http://www.w3.org/1999/xlink" xlink:title="ornamentation 1" id="ABBRID0EZ6GM" xlink:type="simple">O1</abbrev><abbrev xmlns:xlink="http://www.w3.org/1999/xlink" xlink:title="ornamentation 2" id="ABBRID0E46GM" xlink:type="simple">O2</abbrev>), perispore not or somewhat loosening (<abbrev xmlns:xlink="http://www.w3.org/1999/xlink" xlink:title="perispore 0" id="ABBRID0EBAHM" xlink:type="simple">P0</abbrev><abbrev xmlns:xlink="http://www.w3.org/1999/xlink" xlink:title="perispore 1" id="ABBRID0EFAHM" xlink:type="simple">P1</abbrev>), distinctly to rather strongly dextrinoid (<abbrev xmlns:xlink="http://www.w3.org/1999/xlink" xlink:title="dextrinoidity 2" id="ABBRID0EJAHM" xlink:type="simple">D2</abbrev><abbrev xmlns:xlink="http://www.w3.org/1999/xlink" xlink:title="dextrinoidity 3" id="ABBRID0ENAHM" xlink:type="simple">D3</abbrev>). Basidia (25–)26–33(–36) × 7–9(–11) µm, ave. Q = 3.3–4.9, mostly four-spored. Cheilocystidia lageniform, ventricose, occasionally cylindrical, occasionally with characteristic apical, median or basal wall thickening, geniculate or septate, 42–57 × 4–6 (apex) × 4–6 (middle) × 8–10 (base) µm, sometimes with yellowish contents, ratios A/M 1.03–1.24, A/B = 0.44–0.67, B/M = 1.57–2.4. Epicutis an ixocutis, 40–70 µm thick (measured from exsiccata), maximum hyphae width 5–7 µm, without encrustations, trama elements beneath subcutis cylindrical to sausage-shaped up to 18 µm wide. Caulocystidia similar to cheilocystidia but less ventricose more cylindrical, often multi-septate, up to 120 µm long.</p></tp:treatment-sec><tp:treatment-sec sec-type="Collections examined" id="SECID0ERAHM"><title>Collections examined.</title><p><bold>S-Greenland</bold>: Kangilinnguit, <named-content xmlns:xlink="http://www.w3.org/1999/xlink" content-type="dwc:verbatimCoordinates" xlink:type="simple"><named-content content-type="geo-json" specific-use="{&#34;type&#34;:&#34;Point&#34;,&#34;coordinates&#34;:[-48.600000,61.140000]}" id="NCID0E3AHM" xlink:type="simple">61.14°N, 48.6°W</named-content></named-content>, 20 Aug 1991, T. Borgen (TB91.233, C-F-103487), 25 m, with <italic><tp:taxon-name><tp:taxon-name-part taxon-name-part-type="genus" reg="Alnus">Alnus</tp:taxon-name-part> <tp:taxon-name-part taxon-name-part-type="species" reg="alnobetulae">alnobetulae</tp:taxon-name-part></tp:taxon-name></italic>. Kangilinnguit at Grønnedal Hut, <named-content xmlns:xlink="http://www.w3.org/1999/xlink" content-type="dwc:verbatimCoordinates" xlink:type="simple"><named-content content-type="geo-json" specific-use="{&#34;type&#34;:&#34;Point&#34;,&#34;coordinates&#34;:[-48.080000,61.230000]}" id="NCID0EPBHM" xlink:type="simple">61.23°N, 48.08°W</named-content></named-content>, 15 Aug 1985, T. Borgen (TB85.180, C-F-119740), 350 m, with <italic><tp:taxon-name><tp:taxon-name-part taxon-name-part-type="genus" reg="Salix">Salix</tp:taxon-name-part> <tp:taxon-name-part taxon-name-part-type="species" reg="arctophila">arctophila</tp:taxon-name-part></tp:taxon-name></italic> in <italic><tp:taxon-name><tp:taxon-name-part taxon-name-part-type="genus" reg="Sphagnum">Sphagnum</tp:taxon-name-part></tp:taxon-name></italic>. Narsarsuaq, outer part of Hospital Valley, <named-content xmlns:xlink="http://www.w3.org/1999/xlink" content-type="dwc:verbatimCoordinates" xlink:type="simple"><named-content content-type="geo-json" specific-use="{&#34;type&#34;:&#34;Point&#34;,&#34;coordinates&#34;:[-45.430000,61.170000]}" id="NCID0EJCHM" xlink:type="simple">61.17°N, 45.43°W</named-content></named-content>, 9 Aug 1985, T. Borgen (TB85.061, C-F-103590), 50 m, with <italic><tp:taxon-name><tp:taxon-name-part taxon-name-part-type="genus" reg="Betula">Betula</tp:taxon-name-part> <tp:taxon-name-part taxon-name-part-type="species" reg="pubescens">pubescens</tp:taxon-name-part></tp:taxon-name></italic> and <italic><tp:taxon-name><tp:taxon-name-part taxon-name-part-type="genus" reg="Salix">Salix</tp:taxon-name-part> <tp:taxon-name-part taxon-name-part-type="species" reg="glauca">glauca</tp:taxon-name-part></tp:taxon-name></italic>. Paamiut, <named-content xmlns:xlink="http://www.w3.org/1999/xlink" content-type="dwc:verbatimCoordinates" xlink:type="simple"><named-content content-type="geo-json" specific-use="{&#34;type&#34;:&#34;Point&#34;,&#34;coordinates&#34;:[-49.400000,62.010000]}" id="NCID0EHDHM" xlink:type="simple">62.01°N, 49.4°W</named-content></named-content>, 12 Aug 1990, T. Borgen (TB90.010, C-F-103558), 25 m, with <italic><tp:taxon-name><tp:taxon-name-part taxon-name-part-type="genus" reg="Salix">Salix</tp:taxon-name-part> <tp:taxon-name-part taxon-name-part-type="species" reg="arctophila">arctophila</tp:taxon-name-part></tp:taxon-name></italic> and <italic><tp:taxon-name><tp:taxon-name-part taxon-name-part-type="genus" reg="Salix">Salix</tp:taxon-name-part> <tp:taxon-name-part taxon-name-part-type="species" reg="herbacea">herbacea</tp:taxon-name-part></tp:taxon-name></italic> in snowbed. Paamiut, <named-content xmlns:xlink="http://www.w3.org/1999/xlink" content-type="dwc:verbatimCoordinates" xlink:type="simple"><named-content content-type="geo-json" specific-use="{&#34;type&#34;:&#34;Point&#34;,&#34;coordinates&#34;:[-49.400000,62.010000]}" id="NCID0EFEHM" xlink:type="simple">62.01°N, 49.4°W</named-content></named-content>, 14 Aug 1990, T. Borgen (TB90.036, C-F-103480), 10 m, with <italic><tp:taxon-name><tp:taxon-name-part taxon-name-part-type="genus" reg="Salix">Salix</tp:taxon-name-part> <tp:taxon-name-part taxon-name-part-type="species" reg="glauca">glauca</tp:taxon-name-part></tp:taxon-name></italic>. Paamiut, <named-content xmlns:xlink="http://www.w3.org/1999/xlink" content-type="dwc:verbatimCoordinates" xlink:type="simple"><named-content content-type="geo-json" specific-use="{&#34;type&#34;:&#34;Point&#34;,&#34;coordinates&#34;:[-49.400000,62.010000]}" id="NCID0EYEHM" xlink:type="simple">62.01°N, 49.4°W</named-content></named-content>, 1 Sep 1986, T. Borgen (TB86.292, C-F-103588), 100 m. Paamiut, <named-content xmlns:xlink="http://www.w3.org/1999/xlink" content-type="dwc:verbatimCoordinates" xlink:type="simple"><named-content content-type="geo-json" specific-use="{&#34;type&#34;:&#34;Point&#34;,&#34;coordinates&#34;:[-49.400000,62.010000]}" id="NCID0EAFHM" xlink:type="simple">62.01°N, 49.4°W</named-content></named-content>, 5 Aug 1998, T. Borgen (TB98.073, C-F-103509), 35 m, with <italic><tp:taxon-name><tp:taxon-name-part taxon-name-part-type="genus" reg="Salix">Salix</tp:taxon-name-part> <tp:taxon-name-part taxon-name-part-type="species" reg="herbacea">herbacea</tp:taxon-name-part></tp:taxon-name></italic> in fen. Paamiut, “Peters Fjeld”, <named-content xmlns:xlink="http://www.w3.org/1999/xlink" content-type="dwc:verbatimCoordinates" xlink:type="simple"><named-content content-type="geo-json" specific-use="{&#34;type&#34;:&#34;Point&#34;,&#34;coordinates&#34;:[-49.400000,62.010000]}" id="NCID0ETFHM" xlink:type="simple">62.01°N, 49.4°W</named-content></named-content>, 31 Aug 1983, T. Borgen (TB83.035, C-F-103472), 10 m, with <italic><tp:taxon-name><tp:taxon-name-part taxon-name-part-type="genus" reg="Salix">Salix</tp:taxon-name-part> <tp:taxon-name-part taxon-name-part-type="species" reg="arctophila">arctophila</tp:taxon-name-part></tp:taxon-name></italic> in <italic><tp:taxon-name><tp:taxon-name-part taxon-name-part-type="genus" reg="Sphagnum">Sphagnum</tp:taxon-name-part></tp:taxon-name></italic>. Paamiut, head of Eqaluit, median part, <named-content xmlns:xlink="http://www.w3.org/1999/xlink" content-type="dwc:verbatimCoordinates" xlink:type="simple"><named-content content-type="geo-json" specific-use="{&#34;type&#34;:&#34;Point&#34;,&#34;coordinates&#34;:[-49.250000,62.030000]}" id="NCID0ENGHM" xlink:type="simple">62.03°N, 49.25°W</named-content></named-content>, 15 Aug 1998, T. Borgen (TB98.120, C-F-103510), 300 m, with <italic><tp:taxon-name><tp:taxon-name-part taxon-name-part-type="genus" reg="Betula">Betula</tp:taxon-name-part> <tp:taxon-name-part taxon-name-part-type="species" reg="glandulosa">glandulosa</tp:taxon-name-part></tp:taxon-name></italic> and <italic><tp:taxon-name><tp:taxon-name-part taxon-name-part-type="genus" reg="Salix">Salix</tp:taxon-name-part> <tp:taxon-name-part taxon-name-part-type="species" reg="glauca">glauca</tp:taxon-name-part></tp:taxon-name></italic> in heathland. Paamiut, Kangilineq /Kvaneøen, <named-content xmlns:xlink="http://www.w3.org/1999/xlink" content-type="dwc:verbatimCoordinates" xlink:type="simple"><named-content content-type="geo-json" specific-use="{&#34;type&#34;:&#34;Point&#34;,&#34;coordinates&#34;:[-49.470000,61.950000]}" id="NCID0ELHHM" xlink:type="simple">61.95°N, 49.47°W</named-content></named-content>, 6 Sep 1984, T. Borgen (TB84.215, C-F-104298), 20 m, with <italic><tp:taxon-name><tp:taxon-name-part taxon-name-part-type="genus" reg="Salix">Salix</tp:taxon-name-part> <tp:taxon-name-part taxon-name-part-type="species" reg="herbacea">herbacea</tp:taxon-name-part></tp:taxon-name></italic> and <italic><tp:taxon-name><tp:taxon-name-part taxon-name-part-type="genus" reg="Bistorta">Bistorta</tp:taxon-name-part> <tp:taxon-name-part taxon-name-part-type="species" reg="vivipara">vivipara</tp:taxon-name-part></tp:taxon-name></italic> in snowbed. Paamiut, Kangilineq/Kvaneøen, <named-content xmlns:xlink="http://www.w3.org/1999/xlink" content-type="dwc:verbatimCoordinates" xlink:type="simple"><named-content content-type="geo-json" specific-use="{&#34;type&#34;:&#34;Point&#34;,&#34;coordinates&#34;:[-49.660000,61.990000]}" id="NCID0EJIHM" xlink:type="simple">61.99°N, 49.66°W</named-content></named-content>, 27 Aug 1984, T. Borgen (TB84.184, C-F-103539), 15 m, with <italic><tp:taxon-name><tp:taxon-name-part taxon-name-part-type="genus" reg="Salix">Salix</tp:taxon-name-part> <tp:taxon-name-part taxon-name-part-type="species" reg="glauca">glauca</tp:taxon-name-part></tp:taxon-name></italic>. <bold>W-Greenland</bold>: Kangerlussuaq, Kløftsøerne, <named-content xmlns:xlink="http://www.w3.org/1999/xlink" content-type="dwc:verbatimCoordinates" xlink:type="simple"><named-content content-type="geo-json" specific-use="{&#34;type&#34;:&#34;Point&#34;,&#34;coordinates&#34;:[-50.800000,67.030000]}" id="NCID0E5IHM" xlink:type="simple">67.03°N, 50.80°W</named-content></named-content>, 31 Jul 2016, T. Borgen (TB16.017G, C-F-103576), 300 m, with <italic><tp:taxon-name><tp:taxon-name-part taxon-name-part-type="genus" reg="Betula">Betula</tp:taxon-name-part> <tp:taxon-name-part taxon-name-part-type="species" reg="nana">nana</tp:taxon-name-part></tp:taxon-name></italic> and <italic><tp:taxon-name><tp:taxon-name-part taxon-name-part-type="genus" reg="Salix">Salix</tp:taxon-name-part> <tp:taxon-name-part taxon-name-part-type="species" reg="glauca">glauca</tp:taxon-name-part></tp:taxon-name></italic>, in <italic><tp:taxon-name><tp:taxon-name-part taxon-name-part-type="genus" reg="Sphagnum">Sphagnum</tp:taxon-name-part></tp:taxon-name></italic> in scrubland. Kangerlussuaq, Lake Ferguson, Tasersuatsiaq, <named-content xmlns:xlink="http://www.w3.org/1999/xlink" content-type="dwc:verbatimCoordinates" xlink:type="simple"><named-content content-type="geo-json" specific-use="{&#34;type&#34;:&#34;Point&#34;,&#34;coordinates&#34;:[-50.700000,66.970000]}" id="NCID0EDKHM" xlink:type="simple">66.97°N, 50.70°W</named-content></named-content>, 22 Aug 2016, S.A. Elborne (SAE-2016.134-GR, C-F-106744), 100 m, with <italic><tp:taxon-name><tp:taxon-name-part taxon-name-part-type="genus" reg="Salix">Salix</tp:taxon-name-part> <tp:taxon-name-part taxon-name-part-type="species" reg="glauca">glauca</tp:taxon-name-part></tp:taxon-name></italic> in copse. Kangerlussuaq, NE facing slopes along Lake Ferguson, <named-content xmlns:xlink="http://www.w3.org/1999/xlink" content-type="dwc:verbatimCoordinates" xlink:type="simple"><named-content content-type="geo-json" specific-use="{&#34;type&#34;:&#34;Point&#34;,&#34;coordinates&#34;:[-50.610000,66.990000]}" id="NCID0EWKHM" xlink:type="simple">66.99°N, 50.61°W</named-content></named-content>, 12 Aug 2016, H. Knudsen (HK16.091, C-F-104120), 300 m, in <italic><tp:taxon-name><tp:taxon-name-part taxon-name-part-type="genus" reg="Sphagnum">Sphagnum</tp:taxon-name-part></tp:taxon-name></italic> sp. Kangerlussuaq, slopes SW of Lake Ferguson, <named-content xmlns:xlink="http://www.w3.org/1999/xlink" content-type="dwc:verbatimCoordinates" xlink:type="simple"><named-content content-type="geo-json" specific-use="{&#34;type&#34;:&#34;Point&#34;,&#34;coordinates&#34;:[-50.690000,66.960000]}" id="NCID0EFLHM" xlink:type="simple">66.96°N, 50.69°W</named-content></named-content>, 29 Aug 2018, H. Knudsen (HK18.401, C-F-111120), 380 m, in tundra. <bold>N-Greenland</bold>: Zackenberg, <named-content xmlns:xlink="http://www.w3.org/1999/xlink" content-type="dwc:verbatimCoordinates" xlink:type="simple"><named-content content-type="geo-json" specific-use="{&#34;type&#34;:&#34;Point&#34;,&#34;coordinates&#34;:[-21.000000,74.500000]}" id="NCID0EPLHM" xlink:type="simple">74.5°N, 21°W</named-content></named-content>, 17 Aug 2006, T. Borgen (TB06.225, C-F-119772), 20 m, with <italic><tp:taxon-name><tp:taxon-name-part taxon-name-part-type="genus" reg="Salix">Salix</tp:taxon-name-part> <tp:taxon-name-part taxon-name-part-type="species" reg="arctica">arctica</tp:taxon-name-part></tp:taxon-name></italic> in scrubland. Zackenberg, Sydkæret, <named-content xmlns:xlink="http://www.w3.org/1999/xlink" content-type="dwc:verbatimCoordinates" xlink:type="simple"><named-content content-type="geo-json" specific-use="{&#34;type&#34;:&#34;Point&#34;,&#34;coordinates&#34;:[-21.000000,74.500000]}" id="NCID0ECMHM" xlink:type="simple">74.5°N, 21°W</named-content></named-content>, 19 Aug 1999, T. Borgen (TB99.374, C-F-119758), 30 m, <italic>with <tp:taxon-name><tp:taxon-name-part taxon-name-part-type="genus" reg="Salix">Salix</tp:taxon-name-part> <tp:taxon-name-part taxon-name-part-type="species" reg="arctica">arctica</tp:taxon-name-part></tp:taxon-name></italic> in scrubland. Zackenberg, Sydkæret, <named-content xmlns:xlink="http://www.w3.org/1999/xlink" content-type="dwc:verbatimCoordinates" xlink:type="simple"><named-content content-type="geo-json" specific-use="{&#34;type&#34;:&#34;Point&#34;,&#34;coordinates&#34;:[-21.000000,74.500000]}" id="NCID0EWMHM" xlink:type="simple">74.5°N, 21°W</named-content></named-content>, 5 Aug 2006, T. Borgen (TB06.098, C-F-119773), 20 m, in fen.</p></tp:treatment-sec><tp:treatment-sec sec-type="distribution" id="SECID0E2MHM"><title>Distribution.</title><p>Widely distributed and apparently common in Greenland, but never recorded from the East coast (only north east, see habitat). Described recently (<xref ref-type="bibr" rid="B11">Eberhardt et al. 2015a</xref>) from an alpine site (1970 m) in Slovakia and still only known from few countries. In Europe, it is recorded from northern Finland, from the Subarctic and Arctic zone and from the High Arctic zone on Svalbard. Outside Europe, it is known from low alpine and alpine sites in the Rocky Mountains and Canada (<xref ref-type="bibr" rid="B4">Beker et al. 2016</xref>, <xref ref-type="bibr" rid="B9">Cripps et al. 2019</xref>). Circumpolar, arctic-alpine to subarctic.</p></tp:treatment-sec><tp:treatment-sec sec-type="habitat" id="SECID0ENNHM"><title>Habitat and ecology.</title><p>Eighteen collections, six recorded with <italic><tp:taxon-name><tp:taxon-name-part taxon-name-part-type="genus" reg="Salix">Salix</tp:taxon-name-part> <tp:taxon-name-part taxon-name-part-type="species" reg="glauca">glauca</tp:taxon-name-part></tp:taxon-name></italic>, four with <italic><tp:taxon-name><tp:taxon-name-part taxon-name-part-type="genus" reg="Salix">S.</tp:taxon-name-part> <tp:taxon-name-part taxon-name-part-type="species" reg="arctica">arctica</tp:taxon-name-part></tp:taxon-name></italic>, three with <italic><tp:taxon-name><tp:taxon-name-part taxon-name-part-type="genus" reg="Salix">S.</tp:taxon-name-part> <tp:taxon-name-part taxon-name-part-type="species" reg="arctophila">arctophila</tp:taxon-name-part></tp:taxon-name></italic>, two with <italic><tp:taxon-name><tp:taxon-name-part taxon-name-part-type="genus" reg="Salix">S.</tp:taxon-name-part> <tp:taxon-name-part taxon-name-part-type="species" reg="herbacea">herbacea</tp:taxon-name-part></tp:taxon-name></italic> and one recorded under <tp:taxon-name><tp:taxon-name-part taxon-name-part-type="genus" reg="Alnus">Alnus</tp:taxon-name-part> <tp:taxon-name-part taxon-name-part-type="species" reg="alnobetulae">alnobetulae</tp:taxon-name-part> <tp:taxon-name-part taxon-name-part-type="infraspecific-rank">ssp.</tp:taxon-name-part> <tp:taxon-name-part taxon-name-part-type="subspecies" reg="crispa">crispa</tp:taxon-name-part></tp:taxon-name>. The absence from the calcareous, well-investigated Jameson Land on the east coast may signal a preference for more acid soil types. In the low alpine Rocky Mountains, <xref ref-type="bibr" rid="B9">Cripps et al. (2019)</xref> found it a number of times with <italic><tp:taxon-name><tp:taxon-name-part taxon-name-part-type="genus" reg="Salix">Salix</tp:taxon-name-part> <tp:taxon-name-part taxon-name-part-type="species" reg="planifolia">planifolia</tp:taxon-name-part></tp:taxon-name></italic>, <italic><tp:taxon-name><tp:taxon-name-part taxon-name-part-type="genus" reg="Salix">S.</tp:taxon-name-part> <tp:taxon-name-part taxon-name-part-type="species" reg="arctica">arctica</tp:taxon-name-part></tp:taxon-name></italic> and <italic><tp:taxon-name><tp:taxon-name-part taxon-name-part-type="genus" reg="Salix">S.</tp:taxon-name-part> <tp:taxon-name-part taxon-name-part-type="species" reg="glauca">glauca</tp:taxon-name-part></tp:taxon-name></italic>.</p></tp:treatment-sec><ref-list><ref id="B11"><mixed-citation xmlns:xlink="http://www.w3.org/1999/xlink" xlink:type="simple"><person-group><name name-style="western"><surname>Eberhardt</surname><given-names>U</given-names></name><name name-style="western"><surname>Ronikier</surname><given-names>A</given-names></name><name name-style="western"><surname>Schütz</surname><given-names>N</given-names></name><name name-style="western"><surname>Beker</surname><given-names>HJ</given-names></name></person-group> (<year>2015a</year>) <article-title>The genus <italic><tp:taxon-name><tp:taxon-name-part taxon-name-part-type="genus">Hebeloma</tp:taxon-name-part></tp:taxon-name></italic> in the alpine belt of the Carpathians including two new species.</article-title><source>Mycologia</source><volume>107</volume>: <fpage>1285</fpage>–<lpage>1303</lpage>. <ext-link xlink:type="simple" ext-link-type="doi" xlink:href="10.3852/15-097">https://doi.org/10.3852/15-097</ext-link></mixed-citation></ref><ref id="B4"><mixed-citation xmlns:xlink="http://www.w3.org/1999/xlink" xlink:type="simple"><person-group><name name-style="western"><surname>Beker</surname><given-names>HJ</given-names></name><name name-style="western"><surname>Eberhardt</surname><given-names>U</given-names></name><name name-style="western"><surname>Vesterholt</surname><given-names>J</given-names></name></person-group> (<year>2016</year>) <source><italic><tp:taxon-name><tp:taxon-name-part taxon-name-part-type="genus">Hebeloma</tp:taxon-name-part></tp:taxon-name></italic> (Fr.) P. Kumm.</source><publisher-name>Fungi Europaei Edizioni Tecnografica</publisher-name>, <publisher-loc>Lomazzo</publisher-loc>, <size units="page">1232 pp</size>.</mixed-citation></ref><ref id="B9"><mixed-citation xmlns:xlink="http://www.w3.org/1999/xlink" xlink:type="simple"><person-group><name name-style="western"><surname>Cripps</surname><given-names>C</given-names></name><name name-style="western"><surname>Eberhardt</surname><given-names>U</given-names></name><name name-style="western"><surname>Schütz</surname><given-names>N</given-names></name><name name-style="western"><surname>Beker</surname><given-names>HJ</given-names></name><name name-style="western"><surname>Evenson</surname><given-names>VS</given-names></name><name name-style="western"><surname>Horak</surname><given-names>E</given-names></name></person-group> (<year>2019</year>) <article-title>The genus <italic><tp:taxon-name><tp:taxon-name-part taxon-name-part-type="genus">Hebeloma</tp:taxon-name-part></tp:taxon-name></italic> in the Rocky Mountain alpine zone.</article-title><source>MycoKeys</source><volume>46</volume>: <fpage>1</fpage>–<lpage>54</lpage>. <ext-link xlink:type="simple" ext-link-type="doi" xlink:href="10.3897/mycokeys.46.32823">https://doi.org/10.3897/mycokeys.46.32823</ext-link></mixed-citation></ref></ref-list></tp:taxon-treatment>
