# Supplementary material for: A survey of Hebeloma (Hymenogastraceae) in Greenland
Source: MycoKeys. 2021 Apr 19;79:17–118. doi: 10.3897/mycokeys.79.63363 (PMC8076164; doi:10.3897/mycokeys.79.63363)
Supplement: XML Treatment for Hebeloma pubescens [file mycokeys.79.63363-treatment14.xml]

<!DOCTYPE tp:taxon-treatment
  PUBLIC "-//TaxonX//DTD Taxonomic Treatment Publishing DTD v0 20100105//EN" "tax-treatment-NSO.dtd">
<tp:taxon-treatment xmlns:tp="http://www.plazi.org/taxpub"><tp:treatment-meta><kwd-group><label>Taxon classification</label><kwd><named-content xmlns:xlink="http://www.w3.org/1999/xlink" content-type="kingdom">Fungi</named-content></kwd><kwd><named-content xmlns:xlink="http://www.w3.org/1999/xlink" content-type="order">Agaricales</named-content></kwd><kwd><named-content xmlns:xlink="http://www.w3.org/1999/xlink" content-type="family">Hymenogastraceae</named-content></kwd></kwd-group><mixed-citation publication-type="journal"><person-group><name><surname>Eberhardt</surname><given-names>Ursula</given-names></name><name><surname>Beker</surname><given-names>Henry J.</given-names></name><name><surname>Borgen</surname><given-names>Torbjørn</given-names></name><name><surname>Knudsen</surname><given-names>Henning</given-names></name><name><surname>Schütz</surname><given-names>Nicole</given-names></name><name><surname>Elborne</surname><given-names>Steen A.</given-names></name></person-group><article-title>A survey of <italic><tp:taxon-name><tp:taxon-name-part taxon-name-part-type="genus" reg="Hebeloma">Hebeloma</tp:taxon-name-part></tp:taxon-name></italic> (<tp:taxon-name><tp:taxon-name-part taxon-name-part-type="family">Hymenogastraceae</tp:taxon-name-part></tp:taxon-name>) in Greenland</article-title><source>MycoKeys</source><day>19</day><month>4</month><year>2021</year><volume>79</volume><fpage>17</fpage><lpage>118</lpage><pub-id pub-id-type="doi">10.3897/mycokeys.79.63363</pub-id></mixed-citation></tp:treatment-meta><tp:nomenclature><tp:taxon-name><object-id xmlns:xlink="http://www.w3.org/1999/xlink" content-type="arpha" xlink:type="simple">ECA2AA6D-0C09-5951-96AA-A9227BEC5AE1</object-id>
            <tp:taxon-name-part taxon-name-part-type="genus" reg="Hebeloma">Hebeloma</tp:taxon-name-part>
            <tp:taxon-name-part taxon-name-part-type="species" reg="pubescens">pubescens</tp:taxon-name-part>
          </tp:taxon-name><tp:taxon-authority>Beker &amp; U. Eberh.; Beker, Eberhardt &amp; Vesterholt, Fungi Europ. (Alassio) 14: 173, 2016.</tp:taxon-authority><xref ref-type="fig" rid="F19">Fig. 19</xref></tp:nomenclature><tp:treatment-sec sec-type="description" id="SECID0EDSHM"><title>Macroscopic description.</title><p>Cap 1.2–2.4 cm in diameter, convex to umbonate, sometimes papillate, margin smooth, tacky when moist, not hygrophanous, unicolored or variably bicolored, at center grayish brown to yellowish brown or umber, tomentose, usually covered, particularly at the margin, with soft hairs, at margin dark grayish buff, sometimes with remains of universal veil, partial veil present. Lamellae light brown, later slightly darker, emarginate, maximum depth 2.5–5 mm, number of lamellae {L} 25–32, droplets absent, white fimbriate edge weakly present. Stem 1.1–4.6 × 0.2–0.4 cm, whitish pale floccose in apex, downwards lengthily fibrillose, sordid brown or very pale ochraceous, cylindrical, stem Q (3.7–)4.8–8.3(–9.7), fibrillose. Context firm, stem interior stuffed, later hollow, flesh usually discoloring from base. Smell raphanoid, sometimes strongly. Taste mild. Spore deposit brownish olive.</p><fig id="F19" position="float" orientation="portrait"><object-id xmlns:xlink="http://www.w3.org/1999/xlink" content-type="doi" xlink:type="simple">10.3897/mycokeys.79.63363.figure19</object-id><object-id xmlns:xlink="http://www.w3.org/1999/xlink" content-type="arpha" xlink:type="simple">4819C92D-30C8-51F4-812E-52E7B874FBCE</object-id><label>Figure 19.</label><caption><p><italic><tp:taxon-name><tp:taxon-name-part taxon-name-part-type="genus" reg="Hebeloma">Hebeloma</tp:taxon-name-part> <tp:taxon-name-part taxon-name-part-type="species" reg="pubescens">pubescens</tp:taxon-name-part></tp:taxon-name></italic><bold>A</bold> TB99.194, photograph T. Borgen <bold>B</bold> distribution of cited collections; <bold>C</bold> spores ×1600 and <bold>D</bold> cheilocystidia ×1000 of TB99.194 in Melzer’s reagent. Scale bars: 5 µm; microphotographs H.K.J. Beker.</p></caption><graphic xmlns:xlink="http://www.w3.org/1999/xlink" xlink:href="mycokeys-79-017-g019.jpg" position="float" orientation="portrait" xlink:type="simple" id="oo_533410.jpg"><uri content-type="original_file" xlink:type="simple">https://binary.pensoft.net/fig/533410</uri></graphic></fig></tp:treatment-sec><tp:treatment-sec sec-type="description" id="SECID0EITHM"><title>Microscopic description.</title><p>Spores ellipsoid, sometimes ovoid, pale yellow to yellow brown, guttulate, sometimes weakly, on ave. 10.0–12.0 × 6.0–6.5 µm, ave. Q = 1.5–1.8, almost smooth or weakly ornamented (<abbrev xmlns:xlink="http://www.w3.org/1999/xlink" xlink:title="ornamentation 1" id="ABBRID0EOTHM" xlink:type="simple">O1</abbrev><abbrev xmlns:xlink="http://www.w3.org/1999/xlink" xlink:title="ornamentation 2" id="ABBRID0ESTHM" xlink:type="simple">O2</abbrev>), perispore not loosening (<abbrev xmlns:xlink="http://www.w3.org/1999/xlink" xlink:title="perispore 0" id="ABBRID0EWTHM" xlink:type="simple">P0</abbrev>), indextrinoid (<abbrev xmlns:xlink="http://www.w3.org/1999/xlink" xlink:title="dextrinoidity 0" id="ABBRID0E1THM" xlink:type="simple">D0</abbrev>). Basidia 28–33(-37) × 8–9 µm, ave. Q = 3.1–4.4, mostly four-spored. Cheilocystidia lageniform or ventricose, occasionally with characteristic basal or median wall thickening, septate, on ave. 38–45 × 4.5–6 (apex) × 4.5–6 (middle) × 8–10.5 (base) µm, ratios A/M = 1.02–1.10, A/B = 0.51–0.73, B/M = 1.52–2.10. Epicutis an ixocutis, 90–100 µm thick (measured from exsiccata), maximum hyphae width 6 µm, sometimes encrusted, trama elements beneath subcutis isodiametric up to 15 µm wide. Caulocystidia similar to cheilocystidia but less ventricose, up to 120 µm long.</p></tp:treatment-sec><tp:treatment-sec sec-type="Collections examined" id="SECID0E5THM"><title>Collections examined.</title><p><bold>W-Greenland</bold>: Disko, Kangaarsuk, Fortune Bay, <named-content xmlns:xlink="http://www.w3.org/1999/xlink" content-type="dwc:verbatimCoordinates" xlink:type="simple"><named-content content-type="geo-json" specific-use="{&#34;type&#34;:&#34;Point&#34;,&#34;coordinates&#34;:[-53.540000,69.250000]}" id="NCID0EJUHM" xlink:type="simple">69.25°N, 53.54°W</named-content></named-content>, 3 Aug 1986, T. Borgen (TB86.128, C-F-5089), 0 m, with <italic><tp:taxon-name><tp:taxon-name-part taxon-name-part-type="genus" reg="Salix">Salix</tp:taxon-name-part></tp:taxon-name></italic> sp. <bold>N-Greenland</bold>: Zackenberg, W of Kærelv, <named-content xmlns:xlink="http://www.w3.org/1999/xlink" content-type="dwc:verbatimCoordinates" xlink:type="simple"><named-content content-type="geo-json" specific-use="{&#34;type&#34;:&#34;Point&#34;,&#34;coordinates&#34;:[-21.000000,74.500000]}" id="NCID0E1UHM" xlink:type="simple">74.5°N, 21°W</named-content></named-content>, 13 Aug 1999, T. Borgen (TB99.305, C-F-119753), 50 m, with <italic><tp:taxon-name><tp:taxon-name-part taxon-name-part-type="genus" reg="Dryas">Dryas</tp:taxon-name-part></tp:taxon-name></italic> sp. in scrubland. Zackenberg, W of Zackenberg River, <named-content xmlns:xlink="http://www.w3.org/1999/xlink" content-type="dwc:verbatimCoordinates" xlink:type="simple"><named-content content-type="geo-json" specific-use="{&#34;type&#34;:&#34;Point&#34;,&#34;coordinates&#34;:[-21.000000,74.500000]}" id="NCID0EJVHM" xlink:type="simple">74.5°N, 21°W</named-content></named-content>, 5 Aug 1999, T. Borgen (TB99.194, C-F-119750), 50 m, with <italic><tp:taxon-name><tp:taxon-name-part taxon-name-part-type="genus" reg="Dryas">Dryas</tp:taxon-name-part></tp:taxon-name></italic> sp. and <italic><tp:taxon-name><tp:taxon-name-part taxon-name-part-type="genus" reg="Salix">Salix</tp:taxon-name-part> <tp:taxon-name-part taxon-name-part-type="species" reg="arctica">arctica</tp:taxon-name-part></tp:taxon-name></italic> in scrubland.</p></tp:treatment-sec><tp:treatment-sec sec-type="distribution" id="SECID0EAWHM"><title>Distribution.</title><p>Recently described from three records on Svalbard (<xref ref-type="bibr" rid="B4">Beker et al. 2016</xref>). The Greenland records are all north of 69° and, together with the type from 78°N, establish this as one of the few agarics, which appear only to occur in the High Arctic zone. The Greenland records are new to North America and the first outside Europe. High Arctic.</p></tp:treatment-sec><tp:treatment-sec sec-type="habitat" id="SECID0EKWHM"><title>Habitat and ecology.</title><p>Three collections, two with <italic><tp:taxon-name><tp:taxon-name-part taxon-name-part-type="genus" reg="Dryas">Dryas</tp:taxon-name-part></tp:taxon-name></italic> and one with <italic><tp:taxon-name><tp:taxon-name-part taxon-name-part-type="genus" reg="Salix">Salix</tp:taxon-name-part></tp:taxon-name></italic> sp. The collections from Zackenberg were on rich soil. <xref ref-type="bibr" rid="B4">Beker et al. (2016)</xref> described it from Svalbard, where the host was <italic><tp:taxon-name><tp:taxon-name-part taxon-name-part-type="genus" reg="Salix">Salix</tp:taxon-name-part> <tp:taxon-name-part taxon-name-part-type="species" reg="polaris">polaris</tp:taxon-name-part></tp:taxon-name></italic>.</p></tp:treatment-sec><ref-list><ref id="B4"><mixed-citation xmlns:xlink="http://www.w3.org/1999/xlink" xlink:type="simple"><person-group><name name-style="western"><surname>Beker</surname><given-names>HJ</given-names></name><name name-style="western"><surname>Eberhardt</surname><given-names>U</given-names></name><name name-style="western"><surname>Vesterholt</surname><given-names>J</given-names></name></person-group> (<year>2016</year>) <source><italic><tp:taxon-name><tp:taxon-name-part taxon-name-part-type="genus">Hebeloma</tp:taxon-name-part></tp:taxon-name></italic> (Fr.) P. Kumm.</source><publisher-name>Fungi Europaei Edizioni Tecnografica</publisher-name>, <publisher-loc>Lomazzo</publisher-loc>, <size units="page">1232 pp</size>.</mixed-citation></ref></ref-list></tp:taxon-treatment>
