# Supplementary material for: A survey of Hebeloma (Hymenogastraceae) in Greenland
Source: MycoKeys. 2021 Apr 19;79:17–118. doi: 10.3897/mycokeys.79.63363 (PMC8076164; doi:10.3897/mycokeys.79.63363)
Supplement: XML Treatment for Hebeloma spetsbergense [file mycokeys.79.63363-treatment15.xml]

<!DOCTYPE tp:taxon-treatment
  PUBLIC "-//TaxonX//DTD Taxonomic Treatment Publishing DTD v0 20100105//EN" "tax-treatment-NSO.dtd">
<tp:taxon-treatment xmlns:tp="http://www.plazi.org/taxpub"><tp:treatment-meta><kwd-group><label>Taxon classification</label><kwd><named-content xmlns:xlink="http://www.w3.org/1999/xlink" content-type="kingdom">Fungi</named-content></kwd><kwd><named-content xmlns:xlink="http://www.w3.org/1999/xlink" content-type="order">Agaricales</named-content></kwd><kwd><named-content xmlns:xlink="http://www.w3.org/1999/xlink" content-type="family">Hymenogastraceae</named-content></kwd></kwd-group><mixed-citation publication-type="journal"><person-group><name><surname>Eberhardt</surname><given-names>Ursula</given-names></name><name><surname>Beker</surname><given-names>Henry J.</given-names></name><name><surname>Borgen</surname><given-names>Torbjørn</given-names></name><name><surname>Knudsen</surname><given-names>Henning</given-names></name><name><surname>Schütz</surname><given-names>Nicole</given-names></name><name><surname>Elborne</surname><given-names>Steen A.</given-names></name></person-group><article-title>A survey of <italic><tp:taxon-name><tp:taxon-name-part taxon-name-part-type="genus" reg="Hebeloma">Hebeloma</tp:taxon-name-part></tp:taxon-name></italic> (<tp:taxon-name><tp:taxon-name-part taxon-name-part-type="family">Hymenogastraceae</tp:taxon-name-part></tp:taxon-name>) in Greenland</article-title><source>MycoKeys</source><day>19</day><month>4</month><year>2021</year><volume>79</volume><fpage>17</fpage><lpage>118</lpage><pub-id pub-id-type="doi">10.3897/mycokeys.79.63363</pub-id></mixed-citation></tp:treatment-meta><tp:nomenclature><tp:taxon-name><object-id xmlns:xlink="http://www.w3.org/1999/xlink" content-type="arpha" xlink:type="simple">E94FE2D8-2B80-5ED3-B8F7-0BEAC3A3621E</object-id>
            <tp:taxon-name-part taxon-name-part-type="genus" reg="Hebeloma">Hebeloma</tp:taxon-name-part>
            <tp:taxon-name-part taxon-name-part-type="species" reg="spetsbergense">spetsbergense</tp:taxon-name-part>
          </tp:taxon-name><tp:taxon-authority>Beker &amp; U. Eberh.; Beker, Eberhardt &amp; Vesterholt, Fungi Europ. (Alassio) 14: 180, 2016.</tp:taxon-authority><xref ref-type="fig" rid="F20">Fig. 20</xref></tp:nomenclature><tp:treatment-sec sec-type="description" id="SECID0E2YHM"><title>Macroscopic description.</title><p>Cap 1.0–2.2 cm in diameter, convex to umbonate, sometimes umbilicate, margin smooth, tacky when moist, occasionally hygrophanous, unicolored, sometimes bicolored, at center sepia to fuscous or dark brick, at margin pinkish buff to clay pink to cinnamon, sometimes quite thin margin, without remains of universal veil, partial veil present. Lamellae initially light clay, at maturity slightly more brownish, attachment emarginate, maximum depth 3–5 mm, number of lamellae {L} 18–35, droplets absent, white fimbriate edge sometimes present but weak. Stem (1.5–)1.9–3.1(–3.7) × 0.2–0.3(–0.5) cm, light watery brownish, darker towards base, cylindrical, stem Q (5–)8–12.7(–16.5), fibrillose, usually pruinose at apex. Context firm, stem interior stuffed, later hollow, stem flesh variably discoloring from base. Smell raphanoid sometimes strongly. Taste weakly raphanoid. Spore deposit sepia.</p><fig id="F20" position="float" orientation="portrait"><object-id xmlns:xlink="http://www.w3.org/1999/xlink" content-type="doi" xlink:type="simple">10.3897/mycokeys.79.63363.figure20</object-id><object-id xmlns:xlink="http://www.w3.org/1999/xlink" content-type="arpha" xlink:type="simple">F4964DA9-E672-5EF6-9C93-5C782BB54B7E</object-id><label>Figure 20.</label><caption><p><italic><tp:taxon-name><tp:taxon-name-part taxon-name-part-type="genus" reg="Hebeloma">Hebeloma</tp:taxon-name-part> <tp:taxon-name-part taxon-name-part-type="species" reg="spetsbergense">spetsbergense</tp:taxon-name-part></tp:taxon-name></italic><bold>A</bold> HK16.071, photograph H. Knudsen <bold>B</bold> distribution of cited collections <bold>C</bold> spores ×1600 and <bold>D</bold> cheilocystidia ×1000 of HK16.071 in Melzer’s reagent. Scale bars: 5 µm; microphotographs H.K.J. Beker.</p></caption><graphic xmlns:xlink="http://www.w3.org/1999/xlink" xlink:href="mycokeys-79-017-g020.jpg" position="float" orientation="portrait" xlink:type="simple" id="oo_533411.jpg"><uri content-type="original_file" xlink:type="simple">https://binary.pensoft.net/fig/533411</uri></graphic></fig></tp:treatment-sec><tp:treatment-sec sec-type="description" id="SECID0EA1HM"><title>Microscopic description.</title><p>Spores amygdaloid, occasionally limoniform, guttulation variable, on ave. 12.0–14.5 × 7.5–8.5 µm, ave. Q = 1.5–1.7, yellow brown to brown, almost smooth to weakly ornamented (<abbrev xmlns:xlink="http://www.w3.org/1999/xlink" xlink:title="ornamentation 1" id="ABBRID0EG1HM" xlink:type="simple">O1</abbrev><abbrev xmlns:xlink="http://www.w3.org/1999/xlink" xlink:title="ornamentation 2" id="ABBRID0EK1HM" xlink:type="simple">O2</abbrev>), perispore not loosening (<abbrev xmlns:xlink="http://www.w3.org/1999/xlink" xlink:title="perispore 0" id="ABBRID0EO1HM" xlink:type="simple">P0</abbrev>), rather strongly dextrinoid (<abbrev xmlns:xlink="http://www.w3.org/1999/xlink" xlink:title="dextrinoidity 2" id="ABBRID0ES1HM" xlink:type="simple">D2</abbrev><abbrev xmlns:xlink="http://www.w3.org/1999/xlink" xlink:title="dextrinoidity 3" id="ABBRID0EW1HM" xlink:type="simple">D3</abbrev>). Basidia 27–37(-40) × 9–12 µm, ave. Q = 3.3–3.9, mostly four-spored. Cheilocystidia lageniform, ventricose, occasionally with characteristically median wall thickening, some septate, on ave. 45–60 × 4.5–6 (apex) × 4.5–5 (middle) × 8.5–12 (base) µm, occasionally cystidia with yellow contents, ratios A/M = 0.92–1.25, A/B = 0.43–0.61, B/M = 1.87–2.61. Epicutis an ixocutis, 30–35 µm thick (measured from exsiccata), maximum hyphae width 5 µm, without encrustations, shape of trama elements beneath subcutis sausage-shaped, up to 18 µm wide. Caulocystidia similar to cheilocystidia but generally larger.</p></tp:treatment-sec><tp:treatment-sec sec-type="Collections examined" id="SECID0E11HM"><title>Collections examined.</title><p><bold>W-Greenland</bold>: Disko, Fortune Bay, <named-content xmlns:xlink="http://www.w3.org/1999/xlink" content-type="dwc:verbatimCoordinates" xlink:type="simple"><named-content content-type="geo-json" specific-use="{&#34;type&#34;:&#34;Point&#34;,&#34;coordinates&#34;:[-53.880000,69.310000]}" id="NCID0EF2HM" xlink:type="simple">69.31°N, 53.88°W</named-content></named-content>, 3 Aug 1986, T. Borgen (TB86.121, C-F-103478), 20 m, with <italic><tp:taxon-name><tp:taxon-name-part taxon-name-part-type="genus" reg="Salix">Salix</tp:taxon-name-part> <tp:taxon-name-part taxon-name-part-type="species" reg="glauca">glauca</tp:taxon-name-part></tp:taxon-name></italic> in dunes. Qeqertarsuaq/Disko, Godhavn, <named-content xmlns:xlink="http://www.w3.org/1999/xlink" content-type="dwc:verbatimCoordinates" xlink:type="simple"><named-content content-type="geo-json" specific-use="{&#34;type&#34;:&#34;Point&#34;,&#34;coordinates&#34;:[-53.320000,69.650000]}" id="NCID0EY2HM" xlink:type="simple">69.65°N, 53.32°W</named-content></named-content>, 5 Aug 1986, S.A. Elborne (SAE-86.135-GR, C-F-119733), 0 m, with <italic><tp:taxon-name><tp:taxon-name-part taxon-name-part-type="genus" reg="Salix">Salix</tp:taxon-name-part> <tp:taxon-name-part taxon-name-part-type="species" reg="glauca">glauca</tp:taxon-name-part></tp:taxon-name></italic> at lakeside. Kangerlussuaq, just west of Lake Ferguson, <named-content xmlns:xlink="http://www.w3.org/1999/xlink" content-type="dwc:verbatimCoordinates" xlink:type="simple"><named-content content-type="geo-json" specific-use="{&#34;type&#34;:&#34;Point&#34;,&#34;coordinates&#34;:[-50.610000,66.990000]}" id="NCID0EL3HM" xlink:type="simple">66.99°N, 50.61°W</named-content></named-content>, 6 Aug 2016, T. Borgen (TB16.056G, C-F-103579), 50 m, with <italic><tp:taxon-name><tp:taxon-name-part taxon-name-part-type="genus" reg="Salix">Salix</tp:taxon-name-part> <tp:taxon-name-part taxon-name-part-type="species" reg="glauca">glauca</tp:taxon-name-part></tp:taxon-name></italic> and <italic><tp:taxon-name><tp:taxon-name-part taxon-name-part-type="genus" reg="Betula">Betula</tp:taxon-name-part> <tp:taxon-name-part taxon-name-part-type="species" reg="nana">nana</tp:taxon-name-part></tp:taxon-name></italic> in ditch. Kangerlussuaq, Kløftsøerne, <named-content xmlns:xlink="http://www.w3.org/1999/xlink" content-type="dwc:verbatimCoordinates" xlink:type="simple"><named-content content-type="geo-json" specific-use="{&#34;type&#34;:&#34;Point&#34;,&#34;coordinates&#34;:[-50.710000,67.000000]}" id="NCID0EJ4HM" xlink:type="simple">67°N, 50.71°W</named-content></named-content>, 20 Aug 2016, S.A. Elborne (SAE-2016.102-GR, C-F-106740), 270 m, with <italic><tp:taxon-name><tp:taxon-name-part taxon-name-part-type="genus" reg="Betula">Betula</tp:taxon-name-part> <tp:taxon-name-part taxon-name-part-type="species" reg="nana">nana</tp:taxon-name-part></tp:taxon-name></italic> and <italic><tp:taxon-name><tp:taxon-name-part taxon-name-part-type="genus" reg="Bistorta">Bistorta</tp:taxon-name-part> <tp:taxon-name-part taxon-name-part-type="species" reg="vivipara">vivipara</tp:taxon-name-part></tp:taxon-name></italic> along lakeside. Kangerlussuaq, Kløftsøerne, <named-content xmlns:xlink="http://www.w3.org/1999/xlink" content-type="dwc:verbatimCoordinates" xlink:type="simple"><named-content content-type="geo-json" specific-use="{&#34;type&#34;:&#34;Point&#34;,&#34;coordinates&#34;:[-50.690000,67.030000]}" id="NCID0EH5HM" xlink:type="simple">67.03°N, 50.69°W</named-content></named-content>, 19 Aug 2016, H. Knudsen (HK s.n., C-F-108450), 500 m, with <italic><tp:taxon-name><tp:taxon-name-part taxon-name-part-type="genus" reg="Salix">Salix</tp:taxon-name-part></tp:taxon-name></italic> sp. and <italic><tp:taxon-name><tp:taxon-name-part taxon-name-part-type="genus" reg="Betula">Betula</tp:taxon-name-part></tp:taxon-name></italic> sp. Kangerlussuaq, NE facing slopes along Lake Ferguson, <named-content xmlns:xlink="http://www.w3.org/1999/xlink" content-type="dwc:verbatimCoordinates" xlink:type="simple"><named-content content-type="geo-json" specific-use="{&#34;type&#34;:&#34;Point&#34;,&#34;coordinates&#34;:[-50.610000,66.990000]}" id="NCID0E45HM" xlink:type="simple">66.99°N, 50.61°W</named-content></named-content>, 12 Aug 2016, H. Knudsen (HK16.071, C-F-104100), 300 m. <bold>N-Greenland</bold>: Zackenberg, just N of Zackenberg Hut, <named-content xmlns:xlink="http://www.w3.org/1999/xlink" content-type="dwc:verbatimCoordinates" xlink:type="simple"><named-content content-type="geo-json" specific-use="{&#34;type&#34;:&#34;Point&#34;,&#34;coordinates&#34;:[-21.000000,74.500000]}" id="NCID0EH6HM" xlink:type="simple">74.5°N, 21°W</named-content></named-content>, 9 Aug 1999, T. Borgen (TB99.256, C-F-119757), 50 m, with <italic><tp:taxon-name><tp:taxon-name-part taxon-name-part-type="genus" reg="Salix">Salix</tp:taxon-name-part> <tp:taxon-name-part taxon-name-part-type="species" reg="arctica">arctica</tp:taxon-name-part></tp:taxon-name></italic>, <italic><tp:taxon-name><tp:taxon-name-part taxon-name-part-type="genus" reg="Bistorta">Bistorta</tp:taxon-name-part> <tp:taxon-name-part taxon-name-part-type="species" reg="vivipara">vivipara</tp:taxon-name-part></tp:taxon-name></italic> and <italic><tp:taxon-name><tp:taxon-name-part taxon-name-part-type="genus" reg="Sphagnum">Sphagnum</tp:taxon-name-part></tp:taxon-name></italic> in scrubland. <bold>E-Greenland</bold>: Jameson Land, Constable Pynt, Draba Sibirica Elv, 10 km from coast, <named-content xmlns:xlink="http://www.w3.org/1999/xlink" content-type="dwc:verbatimCoordinates" xlink:type="simple"><named-content content-type="geo-json" specific-use="{&#34;type&#34;:&#34;Point&#34;,&#34;coordinates&#34;:[-24.230000,71.030000]}" id="NCID0EOAIM" xlink:type="simple">71.03°N, 24.23°W</named-content></named-content>, 23 Jul 1983, D. Boertmann (DB GR 83-62, C-F-119801), 50 m, with <italic><tp:taxon-name><tp:taxon-name-part taxon-name-part-type="genus" reg="Salix">Salix</tp:taxon-name-part> <tp:taxon-name-part taxon-name-part-type="species" reg="arctica">arctica</tp:taxon-name-part></tp:taxon-name></italic> along riverside. Jameson Land, Nerlerit Inaat/Constable Pynt, delta of Gåseelv valley, <named-content xmlns:xlink="http://www.w3.org/1999/xlink" content-type="dwc:verbatimCoordinates" xlink:type="simple"><named-content content-type="geo-json" specific-use="{&#34;type&#34;:&#34;Point&#34;,&#34;coordinates&#34;:[-22.650000,70.760000]}" id="NCID0EBBIM" xlink:type="simple">70.76°N, 22.65°W</named-content></named-content>, 12 Aug 2017, T. Borgen (TB17C.113, C-F-106781), 40 m, with <italic><tp:taxon-name><tp:taxon-name-part taxon-name-part-type="genus" reg="Bistorta">Bistorta</tp:taxon-name-part> <tp:taxon-name-part taxon-name-part-type="species" reg="vivipara">vivipara</tp:taxon-name-part></tp:taxon-name></italic> in heathland. Jameson Land, Nerlerit Inaat/Constable Pynt, delta of Gåseelv valley, <named-content xmlns:xlink="http://www.w3.org/1999/xlink" content-type="dwc:verbatimCoordinates" xlink:type="simple"><named-content content-type="geo-json" specific-use="{&#34;type&#34;:&#34;Point&#34;,&#34;coordinates&#34;:[-22.650000,70.760000]}" id="NCID0EUBIM" xlink:type="simple">70.76°N, 22.65°W</named-content></named-content>, 9 Aug 2017, S.A. Elborne (SAE-2017.174-GR, C-F-106764), 40 m, with <italic><tp:taxon-name><tp:taxon-name-part taxon-name-part-type="genus" reg="Salix">Salix</tp:taxon-name-part> <tp:taxon-name-part taxon-name-part-type="species" reg="arctica">arctica</tp:taxon-name-part></tp:taxon-name></italic> along riverside. Jameson Land, Nerlerit Inaat/Constable Pynt, Hareelv, <named-content xmlns:xlink="http://www.w3.org/1999/xlink" content-type="dwc:verbatimCoordinates" xlink:type="simple"><named-content content-type="geo-json" specific-use="{&#34;type&#34;:&#34;Point&#34;,&#34;coordinates&#34;:[-22.680000,70.700000]}" id="NCID0EHCIM" xlink:type="simple">70.7°N, 22.68°W</named-content></named-content>, 2 Aug 2017, S.A. Elborne (SAE-2017.043-GR, C-F-106760), 200 m, with <italic><tp:taxon-name><tp:taxon-name-part taxon-name-part-type="genus" reg="Salix">Salix</tp:taxon-name-part> <tp:taxon-name-part taxon-name-part-type="species" reg="arctica">arctica</tp:taxon-name-part></tp:taxon-name></italic> in bog. Jameson Land, Nerlerit Inaat/Constable Pynt, near airstrip, <named-content xmlns:xlink="http://www.w3.org/1999/xlink" content-type="dwc:verbatimCoordinates" xlink:type="simple"><named-content content-type="geo-json" specific-use="{&#34;type&#34;:&#34;Point&#34;,&#34;coordinates&#34;:[-22.640000,70.740000]}" id="NCID0E1CIM" xlink:type="simple">70.74°N, 22.64°W</named-content></named-content>, 6 Aug 2017, T. Borgen (TB17C.050, C-F-106774), 50 m, with <italic><tp:taxon-name><tp:taxon-name-part taxon-name-part-type="genus" reg="Salix">Salix</tp:taxon-name-part></tp:taxon-name></italic> sp. in fen.</p></tp:treatment-sec><tp:treatment-sec sec-type="distribution" id="SECID0EGDIM"><title>Distribution.</title><p>Recently described from high arctic Svalbard (<xref ref-type="bibr" rid="B4">Beker et al. 2016</xref>). The eleven Greenland records indicate that it is quite common in the High Arctic zone in Greenland north of 67°N. Circumpolar, High Arctic.</p></tp:treatment-sec><tp:treatment-sec sec-type="habitat" id="SECID0EQDIM"><title>Habitat and ecology.</title><p>Twelve collections, four recorded with <italic><tp:taxon-name><tp:taxon-name-part taxon-name-part-type="genus" reg="Salix">Salix</tp:taxon-name-part> <tp:taxon-name-part taxon-name-part-type="species" reg="arctica">arctica</tp:taxon-name-part></tp:taxon-name></italic>, four with <italic><tp:taxon-name><tp:taxon-name-part taxon-name-part-type="genus" reg="Salix">S.</tp:taxon-name-part> <tp:taxon-name-part taxon-name-part-type="species" reg="glauca">glauca</tp:taxon-name-part></tp:taxon-name></italic>, two with <italic><tp:taxon-name><tp:taxon-name-part taxon-name-part-type="genus" reg="Salix">Salix</tp:taxon-name-part></tp:taxon-name></italic> spp., one with <italic><tp:taxon-name><tp:taxon-name-part taxon-name-part-type="genus" reg="Betula">Betula</tp:taxon-name-part> <tp:taxon-name-part taxon-name-part-type="species" reg="nana">nana</tp:taxon-name-part></tp:taxon-name></italic> and one with <italic><tp:taxon-name><tp:taxon-name-part taxon-name-part-type="genus" reg="Bistorta">Bistorta</tp:taxon-name-part> <tp:taxon-name-part taxon-name-part-type="species" reg="vivipara">vivipara</tp:taxon-name-part></tp:taxon-name></italic>. <italic><tp:taxon-name><tp:taxon-name-part taxon-name-part-type="genus" reg="Bistorta">Bistorta</tp:taxon-name-part></tp:taxon-name></italic> is often present near collections of mycorrhizal fungi, but only when it was the only possibility was this host recorded. In the Rocky Mountains, <xref ref-type="bibr" rid="B9">Cripps et al. (2019)</xref> reported two collections growing with <italic><tp:taxon-name><tp:taxon-name-part taxon-name-part-type="genus" reg="Salix">S.</tp:taxon-name-part> <tp:taxon-name-part taxon-name-part-type="species" reg="glauca">glauca</tp:taxon-name-part></tp:taxon-name></italic> and <italic><tp:taxon-name><tp:taxon-name-part taxon-name-part-type="genus" reg="Salix">S.</tp:taxon-name-part> <tp:taxon-name-part taxon-name-part-type="species" reg="arctica">arctica</tp:taxon-name-part></tp:taxon-name></italic>. In Greenland, <italic><tp:taxon-name><tp:taxon-name-part taxon-name-part-type="genus" reg="Hebeloma">H.</tp:taxon-name-part> <tp:taxon-name-part taxon-name-part-type="species" reg="spetsbergense">spetsbergense</tp:taxon-name-part></tp:taxon-name></italic> is growing both in acid and calcareous habitats, most often in humid localities like bogs, riversides and ditches. The five collections from Svalbard, including the type, are from localities on base-poor ground with <italic><tp:taxon-name><tp:taxon-name-part taxon-name-part-type="genus" reg="Salix">S.</tp:taxon-name-part> <tp:taxon-name-part taxon-name-part-type="species" reg="polaris">polaris</tp:taxon-name-part></tp:taxon-name></italic> (<xref ref-type="bibr" rid="B4">Beker et al. 2016</xref>).</p><sec sec-type="Hebeloma sect. Denudata (Fr.) Sacc.; Fl. Ital. Crypt. I 15: 691, 1916" id="SECID0EEHIM"><title><italic><tp:taxon-name><tp:taxon-name-part taxon-name-part-type="genus" reg="Hebeloma">Hebeloma</tp:taxon-name-part></tp:taxon-name></italic> sect. <tp:taxon-name><tp:taxon-name-part taxon-name-part-type="genus" reg="Denudata">Denudata</tp:taxon-name-part></tp:taxon-name> (Fr.) Sacc.; Fl. Ital. Crypt. I 15: 691, 1916.</title><p>Veil absent. Cap uni- or bicolored. Lamellae often exuding small hyaline or colored drops. Cheilocystidia long, swollen in the apical part, constricted in the median part, basal part swollen or not. Spores amygdaloid to limoniform, ornamented, sometimes strongly.</p><sec sec-type="Hebeloma subsect. Crustuliniformia Quadr.; Doc. mycol. 14: 30, 1985 (“1984”)" id="SECID0EXHIM"><title><italic><tp:taxon-name><tp:taxon-name-part taxon-name-part-type="genus" reg="Hebeloma">Hebeloma</tp:taxon-name-part></tp:taxon-name></italic> subsect. <italic><tp:taxon-name><tp:taxon-name-part taxon-name-part-type="genus" reg="Crustuliniformia">Crustuliniformia</tp:taxon-name-part></tp:taxon-name> Quadr.</italic>; Doc. mycol. 14: 30, 1985 (“1984”).</title><p>Cheilocystidia distinctly broadened at apex, base ± cylindrical, wall not thickened. Lamellae edge often with exuded drops.</p></sec></sec></tp:treatment-sec><ref-list><ref id="B4"><mixed-citation xmlns:xlink="http://www.w3.org/1999/xlink" xlink:type="simple"><person-group><name name-style="western"><surname>Beker</surname><given-names>HJ</given-names></name><name name-style="western"><surname>Eberhardt</surname><given-names>U</given-names></name><name name-style="western"><surname>Vesterholt</surname><given-names>J</given-names></name></person-group> (<year>2016</year>) <source><italic><tp:taxon-name><tp:taxon-name-part taxon-name-part-type="genus">Hebeloma</tp:taxon-name-part></tp:taxon-name></italic> (Fr.) P. Kumm.</source><publisher-name>Fungi Europaei Edizioni Tecnografica</publisher-name>, <publisher-loc>Lomazzo</publisher-loc>, <size units="page">1232 pp</size>.</mixed-citation></ref><ref id="B9"><mixed-citation xmlns:xlink="http://www.w3.org/1999/xlink" xlink:type="simple"><person-group><name name-style="western"><surname>Cripps</surname><given-names>C</given-names></name><name name-style="western"><surname>Eberhardt</surname><given-names>U</given-names></name><name name-style="western"><surname>Schütz</surname><given-names>N</given-names></name><name name-style="western"><surname>Beker</surname><given-names>HJ</given-names></name><name name-style="western"><surname>Evenson</surname><given-names>VS</given-names></name><name name-style="western"><surname>Horak</surname><given-names>E</given-names></name></person-group> (<year>2019</year>) <article-title>The genus <italic><tp:taxon-name><tp:taxon-name-part taxon-name-part-type="genus">Hebeloma</tp:taxon-name-part></tp:taxon-name></italic> in the Rocky Mountain alpine zone.</article-title><source>MycoKeys</source><volume>46</volume>: <fpage>1</fpage>–<lpage>54</lpage>. <ext-link xlink:type="simple" ext-link-type="doi" xlink:href="10.3897/mycokeys.46.32823">https://doi.org/10.3897/mycokeys.46.32823</ext-link></mixed-citation></ref></ref-list></tp:taxon-treatment>
