# Supplementary material for: A survey of Hebeloma (Hymenogastraceae) in Greenland
Source: MycoKeys. 2021 Apr 19;79:17–118. doi: 10.3897/mycokeys.79.63363 (PMC8076164; doi:10.3897/mycokeys.79.63363)
Supplement: XML Treatment for Hebeloma alpinum [file mycokeys.79.63363-treatment16.xml]

<!DOCTYPE tp:taxon-treatment
  PUBLIC "-//TaxonX//DTD Taxonomic Treatment Publishing DTD v0 20100105//EN" "tax-treatment-NSO.dtd">
<tp:taxon-treatment xmlns:tp="http://www.plazi.org/taxpub"><tp:treatment-meta><kwd-group><label>Taxon classification</label><kwd><named-content xmlns:xlink="http://www.w3.org/1999/xlink" content-type="kingdom">Fungi</named-content></kwd><kwd><named-content xmlns:xlink="http://www.w3.org/1999/xlink" content-type="order">Agaricales</named-content></kwd><kwd><named-content xmlns:xlink="http://www.w3.org/1999/xlink" content-type="family">Hymenogastraceae</named-content></kwd></kwd-group><mixed-citation publication-type="journal"><person-group><name><surname>Eberhardt</surname><given-names>Ursula</given-names></name><name><surname>Beker</surname><given-names>Henry J.</given-names></name><name><surname>Borgen</surname><given-names>Torbjørn</given-names></name><name><surname>Knudsen</surname><given-names>Henning</given-names></name><name><surname>Schütz</surname><given-names>Nicole</given-names></name><name><surname>Elborne</surname><given-names>Steen A.</given-names></name></person-group><article-title>A survey of <italic><tp:taxon-name><tp:taxon-name-part taxon-name-part-type="genus" reg="Hebeloma">Hebeloma</tp:taxon-name-part></tp:taxon-name></italic> (<tp:taxon-name><tp:taxon-name-part taxon-name-part-type="family">Hymenogastraceae</tp:taxon-name-part></tp:taxon-name>) in Greenland</article-title><source>MycoKeys</source><day>19</day><month>4</month><year>2021</year><volume>79</volume><fpage>17</fpage><lpage>118</lpage><pub-id pub-id-type="doi">10.3897/mycokeys.79.63363</pub-id></mixed-citation></tp:treatment-meta><tp:nomenclature><tp:taxon-name><object-id xmlns:xlink="http://www.w3.org/1999/xlink" content-type="arpha" xlink:type="simple">F36078B2-E621-5B45-A107-5CAF27463BC0</object-id>
            <tp:taxon-name-part taxon-name-part-type="genus" reg="Hebeloma">Hebeloma</tp:taxon-name-part>
            <tp:taxon-name-part taxon-name-part-type="species" reg="alpinum">alpinum</tp:taxon-name-part>
          </tp:taxon-name><tp:taxon-authority>(J. Favre) Bruchet; Bull. mens. Soc. linn. Lyon 39(6(Suppl.)): 68, 1970.</tp:taxon-authority><xref ref-type="fig" rid="F21">Fig. 21</xref></tp:nomenclature><tp:treatment-sec sec-type="description" id="SECID0EUJIM"><title>Macroscopic description.</title><p>Cap 1.7–7.3 cm, convex to umbonate or broadly umbonate; margin smooth, often involute, sometimes crenulate or serrate, tacky when moist, not hygrophanous, almost unicolored, occasionally bicolored, at center cream to pink buff to dark olive buff brown or yellowish brown to brownish olive or umber to sepia, clay buff or cinnamon, margin cream to pink buff or clay buff, sometimes very thin, universal veil absent, partial veil absent. Lamellae whitish, later light gray brown, then sordid brownish, number of lamellae {L} 40–72, emarginate, 0.3–0.9 cm broad, exuded drops usually visible with naked eye, but sometimes absent, with white fimbriate edge. Stem 1.5–5.0 × 0.4–1.2 cm, whitish fimbriate-pruinose in the entire length, later downwards slightly sordid ochraceous, ochre-yellowish or pale brown, base cylindric to clavate, rarely bulbous, occasionally tapering, pruinose to floccose particularly at apex, when fresh with droplets. Trama firm, stem with a stuffed interior, occasionally becoming hollow with age, not discoloring. Smell usually raphanoid, occasionally of cocoa or absent. Taste mild to weakly bitter. Spore deposit dark olive buff, brownish olive to clay buff.</p><fig id="F21" position="float" orientation="portrait"><object-id xmlns:xlink="http://www.w3.org/1999/xlink" content-type="doi" xlink:type="simple">10.3897/mycokeys.79.63363.figure21</object-id><object-id xmlns:xlink="http://www.w3.org/1999/xlink" content-type="arpha" xlink:type="simple">9A4DD9B9-A016-5125-82F7-19B781BD25C9</object-id><label>Figure 21.</label><caption><p><italic><tp:taxon-name><tp:taxon-name-part taxon-name-part-type="genus" reg="Hebeloma">Hebeloma</tp:taxon-name-part> <tp:taxon-name-part taxon-name-part-type="species" reg="alpinum">alpinum</tp:taxon-name-part></tp:taxon-name></italic><bold>A</bold> SAE-2017.006, photograph S.A. Elborne <bold>B</bold> distribution of cited collections <bold>C</bold> spores ×1600 and <bold>D</bold> cheilocystidia ×1000 of SAE-2017.006 in Melzer’s reagent. Scale bars: 5 µm; microphotographs H.K.J. Beker.</p></caption><graphic xmlns:xlink="http://www.w3.org/1999/xlink" xlink:href="mycokeys-79-017-g021.jpg" position="float" orientation="portrait" xlink:type="simple" id="oo_533412.jpg"><uri content-type="original_file" xlink:type="simple">https://binary.pensoft.net/fig/533412</uri></graphic></fig></tp:treatment-sec><tp:treatment-sec sec-type="description" id="SECID0EZKIM"><title>Microscopic description.</title><p>Spores amygdaloid to limoniform, on ave. 9.5–15 × 5.5–8.5 µm, ave. Q = 1.4–2.2, yellow brown to brown, sometimes guttulate, papillate, sometimes very strongly, almost smooth to weakly ornamented (<abbrev xmlns:xlink="http://www.w3.org/1999/xlink" xlink:title="ornamentation 1" id="ABBRID0E6KIM" xlink:type="simple">O1</abbrev><abbrev xmlns:xlink="http://www.w3.org/1999/xlink" xlink:title="ornamentation 2" id="ABBRID0EDLIM" xlink:type="simple">O2</abbrev> (03)), perispore not or somewhat loosening (<abbrev xmlns:xlink="http://www.w3.org/1999/xlink" xlink:title="perispore 0" id="ABBRID0EHLIM" xlink:type="simple">P0</abbrev><abbrev xmlns:xlink="http://www.w3.org/1999/xlink" xlink:title="perispore 1" id="ABBRID0ELLIM" xlink:type="simple">P1</abbrev>), indextrinoid to weakly dextrinoid (<abbrev xmlns:xlink="http://www.w3.org/1999/xlink" xlink:title="dextrinoidity 0" id="ABBRID0EPLIM" xlink:type="simple">D0</abbrev><abbrev xmlns:xlink="http://www.w3.org/1999/xlink" xlink:title="dextrinoidity 1" id="ABBRID0ETLIM" xlink:type="simple">D1</abbrev><abbrev xmlns:xlink="http://www.w3.org/1999/xlink" xlink:title="dextrinoidity 2" id="ABBRID0EXLIM" xlink:type="simple">D2</abbrev>). Basidia 28–40(–45) × 8–12 µm, Q = 3–4.3, mostly four-spored. Cheilocystidia mainly clavate-stipitate or spathulate-stipitate, occasionally slenderly clavate or clavate-lageniform, occasional apically thickening, rostrate, septate or sinuate, on ave. 40–71 × 7–10 (apex) × 3.5–5 (middle) × 3.5–6 (base) µm, ratios A/M = 1.6–2.7, A/B = 1.5–2.7, B/M = 0.9–1.2. Pileipellis an ixocutis, 60–160 µm thick (measured from exsiccata), hyphae 5–6 µm broad, some encrusted; trama elements beneath subcutis cylindrical, ellipsoid, thick sausage-shaped, up to 18 µm wide. Caulocystidia similar to cheilocystidia, up to 120 µm long and 11 µm wide.</p></tp:treatment-sec><tp:treatment-sec sec-type="Collections examined" id="SECID0E2LIM"><title>Collections examined.</title><p><bold>S-Greenland</bold>: Paamiut, <named-content xmlns:xlink="http://www.w3.org/1999/xlink" content-type="dwc:verbatimCoordinates" xlink:type="simple"><named-content content-type="geo-json" specific-use="{&#34;type&#34;:&#34;Point&#34;,&#34;coordinates&#34;:[-49.400000,62.010000]}" id="NCID0EGMIM" xlink:type="simple">62.01°N, 49.4°W</named-content></named-content>, 18 Aug 1984, T. Borgen (TB84.148, C-F-103537), 25 m, with <italic><tp:taxon-name><tp:taxon-name-part taxon-name-part-type="genus" reg="Salix">Salix</tp:taxon-name-part> <tp:taxon-name-part taxon-name-part-type="species" reg="herbacea">herbacea</tp:taxon-name-part></tp:taxon-name></italic> and <italic><tp:taxon-name><tp:taxon-name-part taxon-name-part-type="genus" reg="Salix">Salix</tp:taxon-name-part> <tp:taxon-name-part taxon-name-part-type="species" reg="glauca">glauca</tp:taxon-name-part></tp:taxon-name></italic>. Sermiliarsuk, Sioralik, Aasivii, <named-content xmlns:xlink="http://www.w3.org/1999/xlink" content-type="dwc:verbatimCoordinates" xlink:type="simple"><named-content content-type="geo-json" specific-use="{&#34;type&#34;:&#34;Point&#34;,&#34;coordinates&#34;:[-48.330000,65.530000]}" id="NCID0EENIM" xlink:type="simple">65.53°N, 48.33°W</named-content></named-content>, 30 Aug 1997, T. Borgen (TB97.153a, C-F-103507), 50 m, with <italic><tp:taxon-name><tp:taxon-name-part taxon-name-part-type="genus" reg="Betula">Betula</tp:taxon-name-part> <tp:taxon-name-part taxon-name-part-type="species" reg="pubescens">pubescens</tp:taxon-name-part></tp:taxon-name></italic> and <italic><tp:taxon-name><tp:taxon-name-part taxon-name-part-type="genus" reg="Salix">Salix</tp:taxon-name-part> <tp:taxon-name-part taxon-name-part-type="species" reg="glauca">glauca</tp:taxon-name-part></tp:taxon-name></italic> in copse. Sermiliarsuk, Sioralik, Aasivii, <named-content xmlns:xlink="http://www.w3.org/1999/xlink" content-type="dwc:verbatimCoordinates" xlink:type="simple"><named-content content-type="geo-json" specific-use="{&#34;type&#34;:&#34;Point&#34;,&#34;coordinates&#34;:[-48.330000,65.530000]}" id="NCID0ECOIM" xlink:type="simple">65.53°N, 48.33°W</named-content></named-content>, 30 Aug 1997, T. Borgen (TB97.152, C-F-103506), 50 m, with <italic><tp:taxon-name><tp:taxon-name-part taxon-name-part-type="genus" reg="Dryas">Dryas</tp:taxon-name-part> <tp:taxon-name-part taxon-name-part-type="species" reg="integrifolia">integrifolia</tp:taxon-name-part></tp:taxon-name></italic> in heathland. <bold>W-Greenland</bold>: Disko, Qeqertarsuaq, <named-content xmlns:xlink="http://www.w3.org/1999/xlink" content-type="dwc:verbatimCoordinates" xlink:type="simple"><named-content content-type="geo-json" specific-use="{&#34;type&#34;:&#34;Point&#34;,&#34;coordinates&#34;:[-53.540000,69.240000]}" id="NCID0EXOIM" xlink:type="simple">69.24°N, 53.54°W</named-content></named-content>, 5 Aug 1986, T. Borgen (TB86.141, C-F-103565), 0 m. Disko, Skarvefjeld at Qeqertarsuaq, <named-content xmlns:xlink="http://www.w3.org/1999/xlink" content-type="dwc:verbatimCoordinates" xlink:type="simple"><named-content content-type="geo-json" specific-use="{&#34;type&#34;:&#34;Point&#34;,&#34;coordinates&#34;:[-53.320000,69.650000]}" id="NCID0E6OIM" xlink:type="simple">69.65°N, 53.32°W</named-content></named-content>, 2 Aug 1986, T. Borgen (TB86.115, C-F-103458), 400 m, with <italic><tp:taxon-name><tp:taxon-name-part taxon-name-part-type="genus" reg="Dryas">Dryas</tp:taxon-name-part> <tp:taxon-name-part taxon-name-part-type="species" reg="integrifolia">integrifolia</tp:taxon-name-part></tp:taxon-name></italic>. Kangerlussuaq, airport area, <named-content xmlns:xlink="http://www.w3.org/1999/xlink" content-type="dwc:verbatimCoordinates" xlink:type="simple"><named-content content-type="geo-json" specific-use="{&#34;type&#34;:&#34;Point&#34;,&#34;coordinates&#34;:[-50.690000,67.020000]}" id="NCID0ESPIM" xlink:type="simple">67.02°N, 50.69°W</named-content></named-content>, 1 Aug 1995, T. Borgen (TB95.004, C-F-103503), 50 m, with <italic><tp:taxon-name><tp:taxon-name-part taxon-name-part-type="genus" reg="Salix">Salix</tp:taxon-name-part> <tp:taxon-name-part taxon-name-part-type="species" reg="glauca">glauca</tp:taxon-name-part></tp:taxon-name></italic> and <italic><tp:taxon-name><tp:taxon-name-part taxon-name-part-type="genus" reg="Betula">Betula</tp:taxon-name-part> <tp:taxon-name-part taxon-name-part-type="species" reg="nana">nana</tp:taxon-name-part></tp:taxon-name></italic> in copse. Kangerlussuaq, Hassells Fjeld, Kløftsøerne, <named-content xmlns:xlink="http://www.w3.org/1999/xlink" content-type="dwc:verbatimCoordinates" xlink:type="simple"><named-content content-type="geo-json" specific-use="{&#34;type&#34;:&#34;Point&#34;,&#34;coordinates&#34;:[-50.710000,67.010000]}" id="NCID0EQQIM" xlink:type="simple">67.01°N, 50.71°W</named-content></named-content>, 28 Aug 2018, H. Knudsen (HK18.390D, C-F-111119), 50 m, with <italic><tp:taxon-name><tp:taxon-name-part taxon-name-part-type="genus" reg="Salix">Salix</tp:taxon-name-part> <tp:taxon-name-part taxon-name-part-type="species" reg="glauca">glauca</tp:taxon-name-part></tp:taxon-name></italic> in tundra. Kangerlussuaq, near hotel, <named-content xmlns:xlink="http://www.w3.org/1999/xlink" content-type="dwc:verbatimCoordinates" xlink:type="simple"><named-content content-type="geo-json" specific-use="{&#34;type&#34;:&#34;Point&#34;,&#34;coordinates&#34;:[-50.700000,67.020000]}" id="NCID0EDRIM" xlink:type="simple">67.02°N, 50.7°W</named-content></named-content>, 7 Aug 1986, T. Borgen (TB86.153, C-F-101230), 50 m, with <italic><tp:taxon-name><tp:taxon-name-part taxon-name-part-type="genus" reg="Salix">Salix</tp:taxon-name-part> <tp:taxon-name-part taxon-name-part-type="species" reg="glauca">glauca</tp:taxon-name-part></tp:taxon-name></italic> and <italic><tp:taxon-name><tp:taxon-name-part taxon-name-part-type="genus" reg="Betula">Betula</tp:taxon-name-part> <tp:taxon-name-part taxon-name-part-type="species" reg="nana">nana</tp:taxon-name-part></tp:taxon-name></italic> in tundra. Kobbefjord, NuukBasic, <named-content xmlns:xlink="http://www.w3.org/1999/xlink" content-type="dwc:verbatimCoordinates" xlink:type="simple"><named-content content-type="geo-json" specific-use="{&#34;type&#34;:&#34;Point&#34;,&#34;coordinates&#34;:[-51.230000,64.080000]}" id="NCID0EBSIM" xlink:type="simple">64.08°N, 51.23°W</named-content></named-content>, 24 Aug 2018, H. Knudsen (HK18.308, C-F-111115), 5 m, in tundra. <bold>N-Greenland</bold>: Daneborg, 0.5 km E of Airstrip, <named-content xmlns:xlink="http://www.w3.org/1999/xlink" content-type="dwc:verbatimCoordinates" xlink:type="simple"><named-content content-type="geo-json" specific-use="{&#34;type&#34;:&#34;Point&#34;,&#34;coordinates&#34;:[-20.100000,74.200000]}" id="NCID0ELSIM" xlink:type="simple">74.2°N, 20.1°W</named-content></named-content>, 29 Jul 2006, T. Borgen (TB06.034, C-F-119763), 20 m, with <italic><tp:taxon-name><tp:taxon-name-part taxon-name-part-type="genus" reg="Dryas">Dryas</tp:taxon-name-part></tp:taxon-name></italic> sp. in heathland. V. Clausen Fjord, <named-content xmlns:xlink="http://www.w3.org/1999/xlink" content-type="dwc:verbatimCoordinates" xlink:type="simple"><named-content content-type="geo-json" specific-use="{&#34;type&#34;:&#34;Point&#34;,&#34;coordinates&#34;:[-20.660000,77.520000]}" id="NCID0E1SIM" xlink:type="simple">77.52°N, 20.66°W</named-content></named-content>, 13 Aug 1990, B. Fredskild (BF 90 loc. 6, C-F-5180), 0 m. Zackenberg, Aucellabjerg, <named-content xmlns:xlink="http://www.w3.org/1999/xlink" content-type="dwc:verbatimCoordinates" xlink:type="simple"><named-content content-type="geo-json" specific-use="{&#34;type&#34;:&#34;Point&#34;,&#34;coordinates&#34;:[-21.000000,74.470000]}" id="NCID0ECTIM" xlink:type="simple">74.47°N, 21°W</named-content></named-content>, 9 Aug 2006, T. Borgen (TB06.137, C-F-119766), 160 m, with <italic><tp:taxon-name><tp:taxon-name-part taxon-name-part-type="genus" reg="Dryas">Dryas</tp:taxon-name-part></tp:taxon-name></italic> sp. and <italic><tp:taxon-name><tp:taxon-name-part taxon-name-part-type="genus" reg="Salix">Salix</tp:taxon-name-part> <tp:taxon-name-part taxon-name-part-type="species" reg="arctica">arctica</tp:taxon-name-part></tp:taxon-name></italic> in heathland. Zackenberg, Aucellabjerg, <named-content xmlns:xlink="http://www.w3.org/1999/xlink" content-type="dwc:verbatimCoordinates" xlink:type="simple"><named-content content-type="geo-json" specific-use="{&#34;type&#34;:&#34;Point&#34;,&#34;coordinates&#34;:[-21.000000,74.470000]}" id="NCID0E3TIM" xlink:type="simple">74.47°N, 21°W</named-content></named-content>, 11 Aug 1999, T. Borgen (TB99.283, C-F-119808), 100 m, with <italic><tp:taxon-name><tp:taxon-name-part taxon-name-part-type="genus" reg="Dryas">Dryas</tp:taxon-name-part></tp:taxon-name></italic> sp. in heathland. Zackenberg, few 100 m west of Zackenberg River, <named-content xmlns:xlink="http://www.w3.org/1999/xlink" content-type="dwc:verbatimCoordinates" xlink:type="simple"><named-content content-type="geo-json" specific-use="{&#34;type&#34;:&#34;Point&#34;,&#34;coordinates&#34;:[-21.000000,74.470000]}" id="NCID0ELUIM" xlink:type="simple">74.47°N, 21°W</named-content></named-content>, 3 Aug 1999, T. Borgen (TB99.199, C-F-104294), 50 m, with <italic><tp:taxon-name><tp:taxon-name-part taxon-name-part-type="genus" reg="Dryas">Dryas</tp:taxon-name-part></tp:taxon-name></italic> sp. in scrubland. Zackenberg, just S of Kamelen, <named-content xmlns:xlink="http://www.w3.org/1999/xlink" content-type="dwc:verbatimCoordinates" xlink:type="simple"><named-content content-type="geo-json" specific-use="{&#34;type&#34;:&#34;Point&#34;,&#34;coordinates&#34;:[-21.000000,74.470000]}" id="NCID0E1UIM" xlink:type="simple">74.47°N, 21°W</named-content></named-content>, 27 Jul 1999, T. Borgen (TB99.115, C-F-119806), 50 m, with <italic><tp:taxon-name><tp:taxon-name-part taxon-name-part-type="genus" reg="Dryas">Dryas</tp:taxon-name-part></tp:taxon-name></italic> sp. and <italic><tp:taxon-name><tp:taxon-name-part taxon-name-part-type="genus" reg="Salix">Salix</tp:taxon-name-part> <tp:taxon-name-part taxon-name-part-type="species" reg="arctica">arctica</tp:taxon-name-part></tp:taxon-name></italic> at riverside. Zackenberg, just S of Teltdammen, <named-content xmlns:xlink="http://www.w3.org/1999/xlink" content-type="dwc:verbatimCoordinates" xlink:type="simple"><named-content content-type="geo-json" specific-use="{&#34;type&#34;:&#34;Point&#34;,&#34;coordinates&#34;:[-21.000000,74.470000]}" id="NCID0EUVIM" xlink:type="simple">74.47°N, 21°W</named-content></named-content>, 20 Jul 1999, T. Borgen (TB99.027, C-F-119742), 40 m, with <italic><tp:taxon-name><tp:taxon-name-part taxon-name-part-type="genus" reg="Dryas">Dryas</tp:taxon-name-part></tp:taxon-name></italic> sp. in scrubland. Zackenberg, just S of Teltdammen, <named-content xmlns:xlink="http://www.w3.org/1999/xlink" content-type="dwc:verbatimCoordinates" xlink:type="simple"><named-content content-type="geo-json" specific-use="{&#34;type&#34;:&#34;Point&#34;,&#34;coordinates&#34;:[-21.000000,74.300000]}" id="NCID0EDWIM" xlink:type="simple">74.3°N, 21°W</named-content></named-content>, 20 Jul 1999, T. Borgen (TB99.023, C-F-119744), 40 m, with <italic><tp:taxon-name><tp:taxon-name-part taxon-name-part-type="genus" reg="Dryas">Dryas</tp:taxon-name-part></tp:taxon-name></italic> sp. and <italic><tp:taxon-name><tp:taxon-name-part taxon-name-part-type="genus" reg="Salix">Salix</tp:taxon-name-part></tp:taxon-name></italic> sp. in scrubland. Zackenberg, just W of Kærelv, <named-content xmlns:xlink="http://www.w3.org/1999/xlink" content-type="dwc:verbatimCoordinates" xlink:type="simple"><named-content content-type="geo-json" specific-use="{&#34;type&#34;:&#34;Point&#34;,&#34;coordinates&#34;:[-21.000000,74.470000]}" id="NCID0EZWIM" xlink:type="simple">74.47°N, 21°W</named-content></named-content>, 30 Jul 1999, T. Borgen (TB99.159, C-F-119807), 30 m, with <italic><tp:taxon-name><tp:taxon-name-part taxon-name-part-type="genus" reg="Salix">Salix</tp:taxon-name-part> <tp:taxon-name-part taxon-name-part-type="species" reg="arctica">arctica</tp:taxon-name-part></tp:taxon-name></italic> and <italic><tp:taxon-name><tp:taxon-name-part taxon-name-part-type="genus" reg="Bistorta">Bistorta</tp:taxon-name-part> <tp:taxon-name-part taxon-name-part-type="species" reg="vivipara">vivipara</tp:taxon-name-part></tp:taxon-name></italic> on solifluction lobe. <bold>E-Greenland</bold>: Jameson Land, Nerlerit Inaat/Constable Pynt, <named-content xmlns:xlink="http://www.w3.org/1999/xlink" content-type="dwc:verbatimCoordinates" xlink:type="simple"><named-content content-type="geo-json" specific-use="{&#34;type&#34;:&#34;Point&#34;,&#34;coordinates&#34;:[-22.650000,70.740000]}" id="NCID0EZXIM" xlink:type="simple">70.74°N, 22.65°W</named-content></named-content>, 31 Jul 2017, S.A. Elborne (SAE-2017.008-GR, C-F-106758), 10 m, with <italic><tp:taxon-name><tp:taxon-name-part taxon-name-part-type="genus" reg="Dryas">Dryas</tp:taxon-name-part></tp:taxon-name></italic> sp. and <italic><tp:taxon-name><tp:taxon-name-part taxon-name-part-type="genus" reg="Salix">Salix</tp:taxon-name-part></tp:taxon-name></italic> sp. in tundra. Jameson Land, Nerlerit Inaat/Constable Pynt, <named-content xmlns:xlink="http://www.w3.org/1999/xlink" content-type="dwc:verbatimCoordinates" xlink:type="simple"><named-content content-type="geo-json" specific-use="{&#34;type&#34;:&#34;Point&#34;,&#34;coordinates&#34;:[-22.670000,70.740000]}" id="NCID0EPYIM" xlink:type="simple">70.74°N, 22.67°W</named-content></named-content>, 31 Jul 2017, S.A. Elborne (SAE-2017.006-GR, C-F-106757), 60 m, with <italic><tp:taxon-name><tp:taxon-name-part taxon-name-part-type="genus" reg="Betula">Betula</tp:taxon-name-part> <tp:taxon-name-part taxon-name-part-type="species" reg="nana">nana</tp:taxon-name-part></tp:taxon-name></italic> and <italic><tp:taxon-name><tp:taxon-name-part taxon-name-part-type="genus" reg="Dryas">Dryas</tp:taxon-name-part></tp:taxon-name></italic> sp. in tundra. Jameson Land, Nerlerit Inaat/Constable Pynt, around the airport, <named-content xmlns:xlink="http://www.w3.org/1999/xlink" content-type="dwc:verbatimCoordinates" xlink:type="simple"><named-content content-type="geo-json" specific-use="{&#34;type&#34;:&#34;Point&#34;,&#34;coordinates&#34;:[-22.640000,70.740000]}" id="NCID0EJZIM" xlink:type="simple">70.74°N, 22.64°W</named-content></named-content>, 31 Jul 2017, H. Knudsen (HK17.001, C-F-104889), 50 m. Jameson Land, Nerlerit Inaat/Constable Pynt, around the airport, <named-content xmlns:xlink="http://www.w3.org/1999/xlink" content-type="dwc:verbatimCoordinates" xlink:type="simple"><named-content content-type="geo-json" specific-use="{&#34;type&#34;:&#34;Point&#34;,&#34;coordinates&#34;:[-22.640000,70.740000]}" id="NCID0ERZIM" xlink:type="simple">70.74°N, 22.64°W</named-content></named-content>, 31 Jul 2017, H. Knudsen (HK17.005, C-F-104893), 50 m. Jameson Land, Nerlerit Inaat/Constable Pynt, around the airport, <named-content xmlns:xlink="http://www.w3.org/1999/xlink" content-type="dwc:verbatimCoordinates" xlink:type="simple"><named-content content-type="geo-json" specific-use="{&#34;type&#34;:&#34;Point&#34;,&#34;coordinates&#34;:[-22.640000,70.740000]}" id="NCID0EZZIM" xlink:type="simple">70.74°N, 22.64°W</named-content></named-content>, 31 Jul 2017, H. Knudsen (HK17.006, C-F-104894), 50 m. Jameson Land, Nerlerit Inaat/Constable Pynt, around the airport, <named-content xmlns:xlink="http://www.w3.org/1999/xlink" content-type="dwc:verbatimCoordinates" xlink:type="simple"><named-content content-type="geo-json" specific-use="{&#34;type&#34;:&#34;Point&#34;,&#34;coordinates&#34;:[-22.640000,70.740000]}" id="NCID0EB1IM" xlink:type="simple">70.74°N, 22.64°W</named-content></named-content>, 31 Jul 2017, H. Knudsen (HK17.007, C-F-104895), 50 m. Jameson Land, Nerlerit Inaat/Constable Pynt, delta of Gåseelv valley, <named-content xmlns:xlink="http://www.w3.org/1999/xlink" content-type="dwc:verbatimCoordinates" xlink:type="simple"><named-content content-type="geo-json" specific-use="{&#34;type&#34;:&#34;Point&#34;,&#34;coordinates&#34;:[-22.650000,70.760000]}" id="NCID0EJ1IM" xlink:type="simple">70.76°N, 22.65°W</named-content></named-content>, 8 Aug 2017, T. Borgen (TB17C.089, C-F-106779) ,40 m, with <italic><tp:taxon-name><tp:taxon-name-part taxon-name-part-type="genus" reg="Bistorta">Bistorta</tp:taxon-name-part> <tp:taxon-name-part taxon-name-part-type="species" reg="vivipara">vivipara</tp:taxon-name-part></tp:taxon-name></italic> in fenland. Jameson Land, Nerlerit Inaat/Constable Pynt, delta of Gåseelv valley, <named-content xmlns:xlink="http://www.w3.org/1999/xlink" content-type="dwc:verbatimCoordinates" xlink:type="simple"><named-content content-type="geo-json" specific-use="{&#34;type&#34;:&#34;Point&#34;,&#34;coordinates&#34;:[-22.650000,70.760000]}" id="NCID0E31IM" xlink:type="simple">70.76°N, 22.65°W</named-content></named-content>, 6 Aug 2017, H. Knudsen (HK17.123, C-F-105024), 40 m. Jameson Land, Nerlerit Inaat/Constable Pynt, delta of Gåseelv valley, <named-content xmlns:xlink="http://www.w3.org/1999/xlink" content-type="dwc:verbatimCoordinates" xlink:type="simple"><named-content content-type="geo-json" specific-use="{&#34;type&#34;:&#34;Point&#34;,&#34;coordinates&#34;:[-22.650000,70.760000]}" id="NCID0EE2IM" xlink:type="simple">70.76°N, 22.65°W</named-content></named-content>, 7 Aug 2017, H. Knudsen (HK17.148, C-F-105050), 40 m. Jameson Land, Nerlerit Inaat/Constable Pynt, Gåseelv, Harris Fjeld, <named-content xmlns:xlink="http://www.w3.org/1999/xlink" content-type="dwc:verbatimCoordinates" xlink:type="simple"><named-content content-type="geo-json" specific-use="{&#34;type&#34;:&#34;Point&#34;,&#34;coordinates&#34;:[-22.680000,70.750000]}" id="NCID0EM2IM" xlink:type="simple">70.75°N, 22.68°W</named-content></named-content>, 3 Aug 2017, H. Knudsen (HK17.062, C-F-104951), 95 m. Jameson Land, Nerlerit Inaat/Constable Pynt, Hareelv, <named-content xmlns:xlink="http://www.w3.org/1999/xlink" content-type="dwc:verbatimCoordinates" xlink:type="simple"><named-content content-type="geo-json" specific-use="{&#34;type&#34;:&#34;Point&#34;,&#34;coordinates&#34;:[-22.680000,70.700000]}" id="NCID0EU2IM" xlink:type="simple">70.7°N, 22.68°W</named-content></named-content>, 2 Aug 2017, H. Knudsen (HK17.049, C-F-104938), 200 m. Jameson Land, Nerlerit Inaat/Constable Pynt, Hareelv, <named-content xmlns:xlink="http://www.w3.org/1999/xlink" content-type="dwc:verbatimCoordinates" xlink:type="simple"><named-content content-type="geo-json" specific-use="{&#34;type&#34;:&#34;Point&#34;,&#34;coordinates&#34;:[-22.680000,70.700000]}" id="NCID0E32IM" xlink:type="simple">70.7°N, 22.68°W</named-content></named-content>, 2 Aug 2017, H. Knudsen (HK17.054, C-F-104943), 200 m. Jameson Land, Nerlerit Inaat/Constable Pynt, Hareelv, <named-content xmlns:xlink="http://www.w3.org/1999/xlink" content-type="dwc:verbatimCoordinates" xlink:type="simple"><named-content content-type="geo-json" specific-use="{&#34;type&#34;:&#34;Point&#34;,&#34;coordinates&#34;:[-22.680000,70.700000]}" id="NCID0EE3IM" xlink:type="simple">70.7°N, 22.68°W</named-content></named-content>, 10 Aug 2017, S.A. Elborne (SAE-2017.188-GR, C-F-106766), 100 m, with <italic><tp:taxon-name><tp:taxon-name-part taxon-name-part-type="genus" reg="Salix">Salix</tp:taxon-name-part> <tp:taxon-name-part taxon-name-part-type="species" reg="arctica">arctica</tp:taxon-name-part></tp:taxon-name></italic> in bog. Jameson Land, Nerlerit Inaat/Constable Pynt, Mt. Harris, <named-content xmlns:xlink="http://www.w3.org/1999/xlink" content-type="dwc:verbatimCoordinates" xlink:type="simple"><named-content content-type="geo-json" specific-use="{&#34;type&#34;:&#34;Point&#34;,&#34;coordinates&#34;:[-22.680000,70.750000]}" id="NCID0EX3IM" xlink:type="simple">70.75°N, 22.68°W</named-content></named-content>, 6 Aug 2017, T. Borgen (TB17C.053, C-F-106775), 100 m, with <italic><tp:taxon-name><tp:taxon-name-part taxon-name-part-type="genus" reg="Dryas">Dryas</tp:taxon-name-part></tp:taxon-name></italic> sp. and <italic><tp:taxon-name><tp:taxon-name-part taxon-name-part-type="genus" reg="Bistorta">Bistorta</tp:taxon-name-part> <tp:taxon-name-part taxon-name-part-type="species" reg="vivipara">vivipara</tp:taxon-name-part></tp:taxon-name></italic> in heathland. Jameson Land, Nerlerit Inaat/Constable Pynt, north of Primulaelv, <named-content xmlns:xlink="http://www.w3.org/1999/xlink" content-type="dwc:verbatimCoordinates" xlink:type="simple"><named-content content-type="geo-json" specific-use="{&#34;type&#34;:&#34;Point&#34;,&#34;coordinates&#34;:[-22.660000,70.750000]}" id="NCID0ER4IM" xlink:type="simple">70.75°N, 22.66°W</named-content></named-content>, 1 Aug 2017, S.A. Elborne (SAE-2017.014-GR, C-F-106759), 10 m, with <italic><tp:taxon-name><tp:taxon-name-part taxon-name-part-type="genus" reg="Dryas">Dryas</tp:taxon-name-part></tp:taxon-name></italic> sp. Jameson Land, Nerlerit Inaat/Constable Pynt, Primulaelv, <named-content xmlns:xlink="http://www.w3.org/1999/xlink" content-type="dwc:verbatimCoordinates" xlink:type="simple"><named-content content-type="geo-json" specific-use="{&#34;type&#34;:&#34;Point&#34;,&#34;coordinates&#34;:[-22.670000,70.740000]}" id="NCID0EA5IM" xlink:type="simple">70.74°N, 22.67°W</named-content></named-content>, 13 Aug 2017, T. Borgen (TB17C.134, C-F-106784), 180 m, with <italic><tp:taxon-name><tp:taxon-name-part taxon-name-part-type="genus" reg="Bistorta">Bistorta</tp:taxon-name-part> <tp:taxon-name-part taxon-name-part-type="species" reg="vivipara">vivipara</tp:taxon-name-part></tp:taxon-name></italic>. Jameson Land, Nerlerit Inaat/Constable Pynt, Primulaelv, <named-content xmlns:xlink="http://www.w3.org/1999/xlink" content-type="dwc:verbatimCoordinates" xlink:type="simple"><named-content content-type="geo-json" specific-use="{&#34;type&#34;:&#34;Point&#34;,&#34;coordinates&#34;:[-22.670000,70.740000]}" id="NCID0ET5IM" xlink:type="simple">70.74°N, 22.67°W</named-content></named-content>, 13 Aug 2017, H. Knudsen (HK17.278, C-F-105185), 180 m. Jameson Land, Nerlerit Inaat/Constable Pynt, Primulaelv, <named-content xmlns:xlink="http://www.w3.org/1999/xlink" content-type="dwc:verbatimCoordinates" xlink:type="simple"><named-content content-type="geo-json" specific-use="{&#34;type&#34;:&#34;Point&#34;,&#34;coordinates&#34;:[-22.670000,70.740000]}" id="NCID0E25IM" xlink:type="simple">70.74°N, 22.67°W</named-content></named-content>, 1 Aug 2017, H. Knudsen (HK17.023, C-F-104912), 180 m, in tundra.</p></tp:treatment-sec><tp:treatment-sec sec-type="distribution" id="SECID0EA6IM"><title>Distribution.</title><p><italic><tp:taxon-name><tp:taxon-name-part taxon-name-part-type="genus" reg="Hebeloma">Hebeloma</tp:taxon-name-part> <tp:taxon-name-part taxon-name-part-type="species" reg="alpinum">alpinum</tp:taxon-name-part></tp:taxon-name></italic> is one of the five most often recorded <italic><tp:taxon-name><tp:taxon-name-part taxon-name-part-type="genus" reg="Hebeloma">Hebeloma</tp:taxon-name-part></tp:taxon-name></italic> species in Greenland, with 36 records (almost 10%) of those considered here. This is in good accordance with <xref ref-type="bibr" rid="B4">Beker et al. (2016)</xref>, who pointed out that this is “the most common <italic><tp:taxon-name><tp:taxon-name-part taxon-name-part-type="genus" reg="Hebeloma">Hebeloma</tp:taxon-name-part></tp:taxon-name></italic> species we have collected in arctic/alpine areas”. It occurs all over Greenland, from Sermiliarsuk in the south (61.6°N) to Zackenberg (74.5°N) and V. Clausen Fjord (77.5°N) in the north. In Constable Pynt in East Greenland in 2017 it was the most common of all mushrooms. In Europe, it is known from the major mountain ranges (the Alps, the Pyrenees, the Tatras, the Carpathians, Black Mountains in Montenegro), from supraboreal Iceland (<xref ref-type="bibr" rid="B4">Beker et al. 2016</xref>). It has been reported in North America from the Rocky Mountains (Montana, <xref ref-type="bibr" rid="B9">Cripps et al. 2019</xref>). Arctic-alpine, boreal and subarctic.</p></tp:treatment-sec><tp:treatment-sec sec-type="habitat" id="SECID0ELAJM"><title>Habitat and ecology.</title><p>The 36 collections are all from calcareous localities. The preferred host is <italic><tp:taxon-name><tp:taxon-name-part taxon-name-part-type="genus" reg="Dryas">Dryas</tp:taxon-name-part> <tp:taxon-name-part taxon-name-part-type="species" reg="integrifolia">integrifolia</tp:taxon-name-part></tp:taxon-name></italic> but possibly also <italic><tp:taxon-name><tp:taxon-name-part taxon-name-part-type="genus" reg="Dryas">D.</tp:taxon-name-part> <tp:taxon-name-part taxon-name-part-type="species" reg="octopetala">octopetala</tp:taxon-name-part></tp:taxon-name></italic>. When these two occur together as in NE Greenland, they often hybridize, and can be difficult to identify. Only a few collections are reported with other hosts like <italic><tp:taxon-name><tp:taxon-name-part taxon-name-part-type="genus" reg="Salix">Salix</tp:taxon-name-part> <tp:taxon-name-part taxon-name-part-type="species" reg="arctica">arctica</tp:taxon-name-part></tp:taxon-name></italic>, <italic><tp:taxon-name><tp:taxon-name-part taxon-name-part-type="genus" reg="Salix">S.</tp:taxon-name-part> <tp:taxon-name-part taxon-name-part-type="species" reg="herbacea">herbacea</tp:taxon-name-part></tp:taxon-name></italic>, <italic><tp:taxon-name><tp:taxon-name-part taxon-name-part-type="genus" reg="Betula">Betula</tp:taxon-name-part> <tp:taxon-name-part taxon-name-part-type="species" reg="pubescens">pubescens</tp:taxon-name-part></tp:taxon-name></italic>, <italic><tp:taxon-name><tp:taxon-name-part taxon-name-part-type="genus" reg="Betula">B.</tp:taxon-name-part> <tp:taxon-name-part taxon-name-part-type="species" reg="nana">nana</tp:taxon-name-part></tp:taxon-name></italic> and even <italic><tp:taxon-name><tp:taxon-name-part taxon-name-part-type="genus" reg="Bistorta">Bistorta</tp:taxon-name-part> <tp:taxon-name-part taxon-name-part-type="species" reg="vivipara">vivipara</tp:taxon-name-part></tp:taxon-name></italic>. The only record from Rocky Mountains was associated with <italic><tp:taxon-name><tp:taxon-name-part taxon-name-part-type="genus" reg="Salix">S.</tp:taxon-name-part> <tp:taxon-name-part taxon-name-part-type="species" reg="arctica">arctica</tp:taxon-name-part></tp:taxon-name></italic> and <italic><tp:taxon-name><tp:taxon-name-part taxon-name-part-type="genus" reg="Salix">S.</tp:taxon-name-part> <tp:taxon-name-part taxon-name-part-type="species" reg="glauca">glauca</tp:taxon-name-part></tp:taxon-name></italic>. <xref ref-type="bibr" rid="B4">Beker et al. 2016</xref> also have records with <italic><tp:taxon-name><tp:taxon-name-part taxon-name-part-type="genus" reg="Salix">S.</tp:taxon-name-part> <tp:taxon-name-part taxon-name-part-type="species" reg="polaris">polaris</tp:taxon-name-part></tp:taxon-name></italic>, <italic><tp:taxon-name><tp:taxon-name-part taxon-name-part-type="genus" reg="Salix">S.</tp:taxon-name-part> <tp:taxon-name-part taxon-name-part-type="species" reg="retusa">retusa</tp:taxon-name-part></tp:taxon-name></italic> and <italic><tp:taxon-name><tp:taxon-name-part taxon-name-part-type="genus" reg="Salix">S.</tp:taxon-name-part> <tp:taxon-name-part taxon-name-part-type="species" reg="reticulata">reticulata</tp:taxon-name-part></tp:taxon-name></italic>.</p></tp:treatment-sec><tp:treatment-sec sec-type="notes" id="SECID0EZEJM"><title>Notes.</title><p>The shape of the cheilocystidia clearly points to subsect. <tp:taxon-name><tp:taxon-name-part taxon-name-part-type="subsection" reg="Crustuliniformia">Crustuliniformia</tp:taxon-name-part></tp:taxon-name>. Within this subsection, it is recognized among the other species by its habitat in arctic-alpine localities, the number of lamellae being usually between 40 and 60 and the size of the spores, on average &gt; 11 μm long and &gt; 6 μm wide. The squat and robust stature is a good character in the field.</p><p><italic><tp:taxon-name><tp:taxon-name-part taxon-name-part-type="genus" reg="Hebeloma">Hebeloma</tp:taxon-name-part> <tp:taxon-name-part taxon-name-part-type="species" reg="bellotianum">bellotianum</tp:taxon-name-part></tp:taxon-name></italic> Berk. is a closely related or synonymous species from Bellot Island in the Canadian Arctic (<xref ref-type="bibr" rid="B12">Eberhardt et al. 2015b</xref>). Unfortunately, attempts to sequence the type have been unsuccessful. It has spores on ave. 14.7 × 7.1 µm whereas the largest average measurements of 72 collections of <italic><tp:taxon-name><tp:taxon-name-part taxon-name-part-type="genus" reg="Hebeloma">H.</tp:taxon-name-part> <tp:taxon-name-part taxon-name-part-type="species" reg="alpinum">alpinum</tp:taxon-name-part></tp:taxon-name></italic> is 13.7 × 7.7 µm.</p></tp:treatment-sec><ref-list><ref id="B4"><mixed-citation xmlns:xlink="http://www.w3.org/1999/xlink" xlink:type="simple"><person-group><name name-style="western"><surname>Beker</surname><given-names>HJ</given-names></name><name name-style="western"><surname>Eberhardt</surname><given-names>U</given-names></name><name name-style="western"><surname>Vesterholt</surname><given-names>J</given-names></name></person-group> (<year>2016</year>) <source><italic><tp:taxon-name><tp:taxon-name-part taxon-name-part-type="genus">Hebeloma</tp:taxon-name-part></tp:taxon-name></italic> (Fr.) P. Kumm.</source><publisher-name>Fungi Europaei Edizioni Tecnografica</publisher-name>, <publisher-loc>Lomazzo</publisher-loc>, <size units="page">1232 pp</size>.</mixed-citation></ref><ref id="B9"><mixed-citation xmlns:xlink="http://www.w3.org/1999/xlink" xlink:type="simple"><person-group><name name-style="western"><surname>Cripps</surname><given-names>C</given-names></name><name name-style="western"><surname>Eberhardt</surname><given-names>U</given-names></name><name name-style="western"><surname>Schütz</surname><given-names>N</given-names></name><name name-style="western"><surname>Beker</surname><given-names>HJ</given-names></name><name name-style="western"><surname>Evenson</surname><given-names>VS</given-names></name><name name-style="western"><surname>Horak</surname><given-names>E</given-names></name></person-group> (<year>2019</year>) <article-title>The genus <italic><tp:taxon-name><tp:taxon-name-part taxon-name-part-type="genus">Hebeloma</tp:taxon-name-part></tp:taxon-name></italic> in the Rocky Mountain alpine zone.</article-title><source>MycoKeys</source><volume>46</volume>: <fpage>1</fpage>–<lpage>54</lpage>. <ext-link xlink:type="simple" ext-link-type="doi" xlink:href="10.3897/mycokeys.46.32823">https://doi.org/10.3897/mycokeys.46.32823</ext-link></mixed-citation></ref><ref id="B12"><mixed-citation xmlns:xlink="http://www.w3.org/1999/xlink" xlink:type="simple"><person-group><name name-style="western"><surname>Eberhardt</surname><given-names>U</given-names></name><name name-style="western"><surname>Beker</surname><given-names>HJ</given-names></name><name name-style="western"><surname>Vesterholt</surname><given-names>J</given-names></name></person-group> (<year>2015b</year>) <article-title>Decrypting the <italic><tp:taxon-name><tp:taxon-name-part taxon-name-part-type="genus">Hebeloma</tp:taxon-name-part> <tp:taxon-name-part taxon-name-part-type="species">crustuliniforme</tp:taxon-name-part></tp:taxon-name></italic> complex: European species of <tp:taxon-name><tp:taxon-name-part taxon-name-part-type="genus">Hebeloma</tp:taxon-name-part> <tp:taxon-name-part taxon-name-part-type="infraspecific-rank">section</tp:taxon-name-part> <tp:taxon-name-part taxon-name-part-type="section">Denudata</tp:taxon-name-part> <tp:taxon-name-part taxon-name-part-type="infraspecific-rank">subsection</tp:taxon-name-part> <tp:taxon-name-part taxon-name-part-type="subsection">Denudata</tp:taxon-name-part></tp:taxon-name>.</article-title><source>Persoonia</source><volume>35</volume>: <fpage>101</fpage>–<lpage>147</lpage>. <ext-link xlink:type="simple" ext-link-type="doi" xlink:href="10.3767/003158515X687704">https://doi.org/10.3767/003158515X687704</ext-link></mixed-citation></ref></ref-list></tp:taxon-treatment>
