# Supplementary material for: A survey of Hebeloma (Hymenogastraceae) in Greenland
Source: MycoKeys. 2021 Apr 19;79:17–118. doi: 10.3897/mycokeys.79.63363 (PMC8076164; doi:10.3897/mycokeys.79.63363)
Supplement: XML Treatment for Hebeloma arcticum [file mycokeys.79.63363-treatment17.xml]

<!DOCTYPE tp:taxon-treatment
  PUBLIC "-//TaxonX//DTD Taxonomic Treatment Publishing DTD v0 20100105//EN" "tax-treatment-NSO.dtd">
<tp:taxon-treatment xmlns:tp="http://www.plazi.org/taxpub"><tp:treatment-meta><kwd-group><label>Taxon classification</label><kwd><named-content xmlns:xlink="http://www.w3.org/1999/xlink" content-type="kingdom">Fungi</named-content></kwd><kwd><named-content xmlns:xlink="http://www.w3.org/1999/xlink" content-type="order">Agaricales</named-content></kwd><kwd><named-content xmlns:xlink="http://www.w3.org/1999/xlink" content-type="family">Hymenogastraceae</named-content></kwd></kwd-group><mixed-citation publication-type="journal"><person-group><name><surname>Eberhardt</surname><given-names>Ursula</given-names></name><name><surname>Beker</surname><given-names>Henry J.</given-names></name><name><surname>Borgen</surname><given-names>Torbjørn</given-names></name><name><surname>Knudsen</surname><given-names>Henning</given-names></name><name><surname>Schütz</surname><given-names>Nicole</given-names></name><name><surname>Elborne</surname><given-names>Steen A.</given-names></name></person-group><article-title>A survey of <italic><tp:taxon-name><tp:taxon-name-part taxon-name-part-type="genus" reg="Hebeloma">Hebeloma</tp:taxon-name-part></tp:taxon-name></italic> (<tp:taxon-name><tp:taxon-name-part taxon-name-part-type="family">Hymenogastraceae</tp:taxon-name-part></tp:taxon-name>) in Greenland</article-title><source>MycoKeys</source><day>19</day><month>4</month><year>2021</year><volume>79</volume><fpage>17</fpage><lpage>118</lpage><pub-id pub-id-type="doi">10.3897/mycokeys.79.63363</pub-id></mixed-citation></tp:treatment-meta><tp:nomenclature><tp:taxon-name><object-id xmlns:xlink="http://www.w3.org/1999/xlink" content-type="arpha" xlink:type="simple">7E504E7B-A54A-5C5F-A870-A13BF970B161</object-id>
            <tp:taxon-name-part taxon-name-part-type="genus" reg="Hebeloma">Hebeloma</tp:taxon-name-part>
            <tp:taxon-name-part taxon-name-part-type="species" reg="arcticum">arcticum</tp:taxon-name-part>
            <object-id xmlns:xlink="http://www.w3.org/1999/xlink" content-type="mycobank" xlink:type="simple">838874</object-id>
          </tp:taxon-name><tp:taxon-authority>Beker &amp; U. Eberh. sp. nov.</tp:taxon-authority><xref ref-type="fig" rid="F22">Figs 22</xref><xref ref-type="fig" rid="F23">, 23</xref></tp:nomenclature><tp:treatment-sec sec-type="material" id="SECID0ERHJM"><title>Type.</title><p>Greenland. Sisimiut: at the bridge on the road to the airport (approx. <named-content xmlns:xlink="http://www.w3.org/1999/xlink" content-type="dwc:verbatimCoordinates" xlink:type="simple"><named-content content-type="geo-json" specific-use="{&#34;type&#34;:&#34;Point&#34;,&#34;coordinates&#34;:[-53.670444,66.944317]}" id="NCID0E1HJM" xlink:type="simple">66.944317N, 53.670444W</named-content></named-content>, alt. approx. 0 m a.s.l.), 14 Aug. 2016, H. Knudsen (HK16.119) (<bold><italic>Holotype</italic></bold>: C-F-104149; Database Record: HJB17673; Genbank: ITS = <ext-link xmlns:xlink="http://www.w3.org/1999/xlink" ext-link-type="gen" xlink:href="MW445587" xlink:type="simple">MW445587</ext-link>, <italic>Tef1</italic>a = <ext-link xmlns:xlink="http://www.w3.org/1999/xlink" ext-link-type="gen" xlink:href="MW452584" xlink:type="simple">MW452584</ext-link> and <italic>RPB2</italic> = <ext-link xmlns:xlink="http://www.w3.org/1999/xlink" ext-link-type="gen" xlink:href="MW452593" xlink:type="simple">MW452593</ext-link>).</p><fig id="F22" position="float" orientation="portrait"><object-id xmlns:xlink="http://www.w3.org/1999/xlink" content-type="doi" xlink:type="simple">10.3897/mycokeys.79.63363.figure22</object-id><object-id xmlns:xlink="http://www.w3.org/1999/xlink" content-type="arpha" xlink:type="simple">B5B9BE65-7454-591C-AB8D-F067D4E38552</object-id><label>Figure 22.</label><caption><p><italic><tp:taxon-name><tp:taxon-name-part taxon-name-part-type="genus" reg="Hebeloma">Hebeloma</tp:taxon-name-part> <tp:taxon-name-part taxon-name-part-type="species" reg="arcticum">arcticum</tp:taxon-name-part></tp:taxon-name></italic><bold>A</bold> HK16.119 (holotype), photograph H. Knudsen <bold>B</bold> distribution of cited collections.</p></caption><graphic xmlns:xlink="http://www.w3.org/1999/xlink" xlink:href="mycokeys-79-017-g022.jpg" position="float" orientation="portrait" xlink:type="simple" id="oo_533413.jpg"><uri content-type="original_file" xlink:type="simple">https://binary.pensoft.net/fig/533413</uri></graphic></fig></tp:treatment-sec><tp:treatment-sec sec-type="diagnosis" id="SECID0ERJJM"><title>Diagnosis.</title><p>Favoring arctic type habitats with many cheilocystidia clavate-stipitate and rather strongly dextrinoid but indistinctly ornamented spores.</p></tp:treatment-sec><tp:treatment-sec sec-type="etymology" id="SECID0EWJJM"><title>Etymology.</title><p><italic>arcticus</italic> (adj. Latin), meaning the arctic, to emphasize the habitat within which this mushroom has been discovered.</p></tp:treatment-sec><tp:treatment-sec sec-type="description" id="SECID0E5JJM"><title>Macroscopic description.</title><p>Cap (1.7–) 2.4–2.9 (–3.8) cm, plano-convex, with or without suggestion of obtuse umbo, with decurved margin then applanate, only weakly viscid even after heavy rainfall, dull, almost glabrous, marginal zone whitish pale due to a fine adpressed tomentum, often eroded, usually bicolored, center ochre, paler towards the margin becoming very pale brownish, hardly hygrophanous but a few hygrophanous dots. Lamellae emarginate with tooth, ventricose, number of lamellae {L} 36–44, up to 4 mm wide, initially pale, darker (clay buff) at maturity with whitish fimbriate edge and usually some watery droplets or droplets visible with a x10 lens. Stem (2.8–) 4.1–4.4 (–6.0) × 0.5–0.7 (–0.9) cm, to 0.6–0.9 cm at base, whitish fibrillose to pruinose, cylindrical, narrowly fistulose, downwards pale yellowish to pale brownish when rubbed. Context firm, thick particularly in center, whitish pale, watery when moist, in age slightly brownish downwards in stipe. Smell weakly herbaceous-raphanoid. Taste mild. Spore print at most clay buff (Munsell 10YR6/4; in TB 90.071).</p><fig id="F23" position="float" orientation="portrait"><object-id xmlns:xlink="http://www.w3.org/1999/xlink" content-type="doi" xlink:type="simple">10.3897/mycokeys.79.63363.figure23</object-id><object-id xmlns:xlink="http://www.w3.org/1999/xlink" content-type="arpha" xlink:type="simple">E5256A46-46A6-5BDF-9548-8C38EEAEF0D6</object-id><label>Figure 23.</label><caption><p><italic><tp:taxon-name><tp:taxon-name-part taxon-name-part-type="genus" reg="Hebeloma">Hebeloma</tp:taxon-name-part> <tp:taxon-name-part taxon-name-part-type="species" reg="arcticum">arcticum</tp:taxon-name-part></tp:taxon-name></italic> HK16.119 (holotype) <bold>A</bold> spores ×1600 and <bold>B</bold> spore ornamentation ×1600 in Melzer’s reagent <bold>C</bold> spores and <bold>D</bold> spore ornamentation ×1600 in KOH <bold>E</bold> basidia cheilocystidia and <bold>F</bold> cheilocystidia ×1000 in Melzer’s reagent <bold>G</bold> caulocystidia ×500 in KOH <bold>H</bold> cutis ×125 in KOH. Scale bars: 5 µm (<bold>A–F</bold>); 10 µm (<bold>G</bold>); 50 µm (<bold>H</bold>); microphotographs H.K.J. Beker.</p></caption><graphic xmlns:xlink="http://www.w3.org/1999/xlink" xlink:href="mycokeys-79-017-g023.jpg" position="float" orientation="portrait" xlink:type="simple" id="oo_533414.jpg"><uri content-type="original_file" xlink:type="simple">https://binary.pensoft.net/fig/533414</uri></graphic></fig></tp:treatment-sec><tp:treatment-sec sec-type="description" id="SECID0ERLJM"><title>Microscopic description.</title><p>Spores amygdaloid, ellipsoid or ovoid, on ave. (across eight collections) 10.8–12.0 × 6.4–6.9 µm, ave. Q = 1.65–1.83, (for the holotype, measuring 102 spores, 5% to 95% percentile range 10.4–13.2 × 5.9–7.2 µm with median 11.9 × 6.5 µm and ave. 11.9 × 6.5 µm and S.D. for length 0.84 µm and for width 0.39 µm, and Q value 5% to 95% percentile range 1.57–2.04, with median 1.83 and ave. 1.83 with S. D. 0.14), yellow brown, guttulate, not papillate, almost smooth (<abbrev xmlns:xlink="http://www.w3.org/1999/xlink" xlink:title="ornamentation 1" id="ABBRID0EXLJM" xlink:type="simple">O1</abbrev>), perispore not loosening (<abbrev xmlns:xlink="http://www.w3.org/1999/xlink" xlink:title="perispore 0" id="ABBRID0E2LJM" xlink:type="simple">P0</abbrev>), distinctly to strongly dextrinoid (<abbrev xmlns:xlink="http://www.w3.org/1999/xlink" xlink:title="dextrinoidity 2" id="ABBRID0E6LJM" xlink:type="simple">D2</abbrev><abbrev xmlns:xlink="http://www.w3.org/1999/xlink" xlink:title="dextrinoidity 3" id="ABBRID0EDMJM" xlink:type="simple">D3</abbrev>). Basidia (20) 22–37 × 6–10 μm; ave. Q 3.0–3.7, (for the holotype 25–37 × 7–9, ave. Q 3.6), mostly four-spored. Cheilocystidia mainly clavate-stipitate, sometimes clavate-ventricose, more rarely capitate-stipitate, occasional apical or median wall thickening, sometimes septate (occasionally clamped), on ave. 36–57 × 6–9 (apex) × 4–5 (middle) × 4–6.5 (base) µm, ratios A/M = 1.5–2.3, A/B = 1.2–2.0, B/M = 1.0–1.4, (for the holotype, width near apex, 5% to 95% percentile range 6.5–8.3 µm, with median 7.4 µm and ave. 7.4 µm with S.D. 0.63 µm and over all 45 × 7.4 (apex) × 5 (middle) × 6.5 (base) µm). Pileipellis an ixocutis, up to 90 µm thick (measured from exsiccata), hyphae up to 6 µm broad, none encrusted; trama elements beneath subcutis isodiametric to ellipsoid or thick sausage-shaped, up to 17.5 µm wide. Caulocystidia similar to cheilocystidia, up to 90 µm long.</p></tp:treatment-sec><tp:treatment-sec sec-type="Other collections examined" id="SECID0EHMJM"><title>Other collections examined.</title><p><bold>S-Greenland</bold>: Paamiut, <named-content xmlns:xlink="http://www.w3.org/1999/xlink" content-type="dwc:verbatimCoordinates" xlink:type="simple"><named-content content-type="geo-json" specific-use="{&#34;type&#34;:&#34;Point&#34;,&#34;coordinates&#34;:[-49.400000,62.010000]}" id="NCID0ESMJM" xlink:type="simple">62.01°N, 49.4°W</named-content></named-content>, 31 Aug 1986, T. Borgen (TB86.277A, C-F-103571), 10 m, with <italic><tp:taxon-name><tp:taxon-name-part taxon-name-part-type="genus" reg="Salix">S.</tp:taxon-name-part> <tp:taxon-name-part taxon-name-part-type="species" reg="arctophila">arctophila</tp:taxon-name-part></tp:taxon-name></italic>, <named-content xmlns:xlink="http://www.w3.org/1999/xlink" content-type="dwc:verbatimCoordinates" xlink:type="simple"><named-content content-type="geo-json" specific-use="{&#34;type&#34;:&#34;Point&#34;,&#34;coordinates&#34;:[-49.400000,62.010000]}" id="NCID0EFNJM" xlink:type="simple">62.01°N, 49.4°W</named-content></named-content>, 4 Sep 1990, T. Borgen (TB90.083, C-F-103555), 10 m, with <italic><tp:taxon-name><tp:taxon-name-part taxon-name-part-type="genus" reg="Salix">Salix</tp:taxon-name-part> <tp:taxon-name-part taxon-name-part-type="species" reg="glauca">glauca</tp:taxon-name-part></tp:taxon-name></italic> and <italic><tp:taxon-name><tp:taxon-name-part taxon-name-part-type="genus" reg="Bistorta">Bistorta</tp:taxon-name-part> <tp:taxon-name-part taxon-name-part-type="species" reg="vivipara">vivipara</tp:taxon-name-part></tp:taxon-name></italic> in fenland. Paamiut, <named-content xmlns:xlink="http://www.w3.org/1999/xlink" content-type="dwc:verbatimCoordinates" xlink:type="simple"><named-content content-type="geo-json" specific-use="{&#34;type&#34;:&#34;Point&#34;,&#34;coordinates&#34;:[-49.400000,62.010000]}" id="NCID0EDOJM" xlink:type="simple">62.01°N, 49.4°W</named-content></named-content>, 1 Sep 1990, T. Borgen (TB90.071, C-F-103483), 10 m, with <italic><tp:taxon-name><tp:taxon-name-part taxon-name-part-type="genus" reg="Salix">Salix</tp:taxon-name-part> <tp:taxon-name-part taxon-name-part-type="species" reg="glauca">glauca</tp:taxon-name-part></tp:taxon-name></italic> and <italic><tp:taxon-name><tp:taxon-name-part taxon-name-part-type="genus" reg="Bistorta">Bistorta</tp:taxon-name-part> <tp:taxon-name-part taxon-name-part-type="species" reg="vivipara">vivipara</tp:taxon-name-part></tp:taxon-name></italic>. Paamiut, near cemetery, <named-content xmlns:xlink="http://www.w3.org/1999/xlink" content-type="dwc:verbatimCoordinates" xlink:type="simple"><named-content content-type="geo-json" specific-use="{&#34;type&#34;:&#34;Point&#34;,&#34;coordinates&#34;:[-49.666600,61.994100]}" id="NCID0EBPJM" xlink:type="simple">61.9941°N, 49.6666°W</named-content></named-content>, 21 Aug 2008, T. Borgen (TB08.153, C-F-106751), 15 m, with <italic><tp:taxon-name><tp:taxon-name-part taxon-name-part-type="genus" reg="Salix">Salix</tp:taxon-name-part> <tp:taxon-name-part taxon-name-part-type="species" reg="glauca">glauca</tp:taxon-name-part></tp:taxon-name></italic>. <bold>W-Greenland</bold>: Kangerlussuaq, Ringsødalen, Ringsøen, <named-content xmlns:xlink="http://www.w3.org/1999/xlink" content-type="dwc:verbatimCoordinates" xlink:type="simple"><named-content content-type="geo-json" specific-use="{&#34;type&#34;:&#34;Point&#34;,&#34;coordinates&#34;:[-50.946400,66.985300]}" id="NCID0EWPJM" xlink:type="simple">66.9853°N, 50.9464°W</named-content></named-content>, 9 Aug 2016, T. Borgen (TB16.095, C-F-103584), 180 m, with <italic><tp:taxon-name><tp:taxon-name-part taxon-name-part-type="genus" reg="Salix">Salix</tp:taxon-name-part> <tp:taxon-name-part taxon-name-part-type="species" reg="glauca">glauca</tp:taxon-name-part></tp:taxon-name></italic>. Kangerlussuaq, Ringsødalen, Ringsøen, <named-content xmlns:xlink="http://www.w3.org/1999/xlink" content-type="dwc:verbatimCoordinates" xlink:type="simple"><named-content content-type="geo-json" specific-use="{&#34;type&#34;:&#34;Point&#34;,&#34;coordinates&#34;:[-50.946400,66.985300]}" id="NCID0EJQJM" xlink:type="simple">66.9853°N, 50.9464°W</named-content></named-content>, 9 Aug 2016, H. Knudsen (HK16.044, C-F-104080), 180 m, with <italic><tp:taxon-name><tp:taxon-name-part taxon-name-part-type="genus" reg="Salix">Salix</tp:taxon-name-part> <tp:taxon-name-part taxon-name-part-type="species" reg="glauca">glauca</tp:taxon-name-part></tp:taxon-name></italic>. Kangerlussuaq, Russels Glacier, <named-content xmlns:xlink="http://www.w3.org/1999/xlink" content-type="dwc:verbatimCoordinates" xlink:type="simple"><named-content content-type="geo-json" specific-use="{&#34;type&#34;:&#34;Point&#34;,&#34;coordinates&#34;:[-50.231800,67.097700]}" id="NCID0E3QJM" xlink:type="simple">67.0977°N, 50.2318°W</named-content></named-content>, 12 Aug 2000, S.A. Elborne (SAE-2000.021-GR, C-F-108472), 220 m, with <italic><tp:taxon-name><tp:taxon-name-part taxon-name-part-type="genus" reg="Salix">Salix</tp:taxon-name-part> <tp:taxon-name-part taxon-name-part-type="species" reg="glauca">glauca</tp:taxon-name-part></tp:taxon-name></italic>.</p></tp:treatment-sec><tp:treatment-sec sec-type="distribution" id="SECID0EMRJM"><title>Distribution.</title><p>This is a new species known from a number of records in the Low Arctic zone in southern and western Greenland. The fact that it was collected several times independently may indicate that it is quite common in these areas.</p></tp:treatment-sec><tp:treatment-sec sec-type="habitat" id="SECID0ERRJM"><title>Habitat and ecology.</title><p>Eight collections, seven with <italic><tp:taxon-name><tp:taxon-name-part taxon-name-part-type="genus" reg="Salix">Salix</tp:taxon-name-part> <tp:taxon-name-part taxon-name-part-type="species" reg="glauca">glauca</tp:taxon-name-part></tp:taxon-name></italic> one with <italic><tp:taxon-name><tp:taxon-name-part taxon-name-part-type="genus" reg="Salix">S.</tp:taxon-name-part> <tp:taxon-name-part taxon-name-part-type="species" reg="arctophila">arctophila</tp:taxon-name-part></tp:taxon-name></italic>. Most collections are from mineral-poor ground.</p></tp:treatment-sec><tp:treatment-sec sec-type="notes" id="SECID0ENSJM"><title>Notes.</title><p>The mainly clavate-stipitate cheilocystidia indicate that this species belongs in <tp:taxon-name><tp:taxon-name-part taxon-name-part-type="genus" reg="Hebeloma">H.</tp:taxon-name-part> <tp:taxon-name-part taxon-name-part-type="infraspecific-rank">sect.</tp:taxon-name-part> <tp:taxon-name-part taxon-name-part-type="section" reg="Denudata">Denudata</tp:taxon-name-part></tp:taxon-name> and there in <tp:taxon-name><tp:taxon-name-part taxon-name-part-type="genus" reg="Hebeloma">H.</tp:taxon-name-part> <tp:taxon-name-part taxon-name-part-type="infraspecific-rank">subsect.</tp:taxon-name-part> <tp:taxon-name-part taxon-name-part-type="subsection" reg="Crustuliniformia">Crustuliniformia</tp:taxon-name-part></tp:taxon-name>.Few species of the subsection have almost smooth spores or spores that are rather strongly dextrinoid. The combination of almost smooth and rather strongly dextrinoid spores is unique in this subsection. Molecular results support its placement within this subsection. Within <tp:taxon-name><tp:taxon-name-part taxon-name-part-type="genus" reg="Hebeloma">H.</tp:taxon-name-part> <tp:taxon-name-part taxon-name-part-type="infraspecific-rank">sect.</tp:taxon-name-part> <tp:taxon-name-part taxon-name-part-type="section" reg="Denudata">Denudata</tp:taxon-name-part></tp:taxon-name>, based on the spore characters, <italic><tp:taxon-name><tp:taxon-name-part taxon-name-part-type="genus" reg="Hebeloma">H.</tp:taxon-name-part> <tp:taxon-name-part taxon-name-part-type="species" reg="arcticum">arcticum</tp:taxon-name-part></tp:taxon-name></italic> is readily identifiable. To be noted is also the unusual shape of the spores; while many spores are amygdaloid, many others appear more ellipsoid or cylindrical, again uncommon for this section of <italic><tp:taxon-name><tp:taxon-name-part taxon-name-part-type="genus" reg="Hebeloma">Hebeloma</tp:taxon-name-part></tp:taxon-name></italic>. As Figs <xref ref-type="fig" rid="F5">5A-B</xref> show, <italic><tp:taxon-name><tp:taxon-name-part taxon-name-part-type="genus" reg="Hebeloma">H.</tp:taxon-name-part> <tp:taxon-name-part taxon-name-part-type="species" reg="arcticum">arcticum</tp:taxon-name-part></tp:taxon-name></italic> is well distinct from related taxa and is in a supported clade (Fig. <xref ref-type="fig" rid="F5">5B</xref>) with other members of <tp:taxon-name><tp:taxon-name-part taxon-name-part-type="genus" reg="Hebeloma">H.</tp:taxon-name-part> <tp:taxon-name-part taxon-name-part-type="infraspecific-rank">subsect.</tp:taxon-name-part> <tp:taxon-name-part taxon-name-part-type="subsection" reg="Crustuliniformia">Crustuliniformia</tp:taxon-name-part></tp:taxon-name>, but is not a member of the <italic><tp:taxon-name><tp:taxon-name-part taxon-name-part-type="genus" reg="Hebeloma">H.</tp:taxon-name-part> <tp:taxon-name-part taxon-name-part-type="species" reg="alpinum">alpinum</tp:taxon-name-part></tp:taxon-name></italic>-complex. The clade of the species is supported by 100% bootstrap in the analysis of three loci (Fig. <xref ref-type="fig" rid="F5">5B</xref>), but based on current knowledge, ITS alone is sufficient to recognize the taxon; in the ITS tree (not shown) calculated prior to concatenation of the data, <italic><tp:taxon-name><tp:taxon-name-part taxon-name-part-type="genus" reg="Hebeloma">H.</tp:taxon-name-part> <tp:taxon-name-part taxon-name-part-type="species" reg="arcticum">arcticum</tp:taxon-name-part></tp:taxon-name></italic> received 84% bootstrap support.</p></tp:treatment-sec><tp:treatment-sec><!--Section generated to contain objects referenced in tp:taxon-treatment.--><fig id="F5" position="float" orientation="portrait"><object-id xmlns:xlink="http://www.w3.org/1999/xlink" content-type="doi" xlink:type="simple">10.3897/mycokeys.79.63363.figure5</object-id><object-id xmlns:xlink="http://www.w3.org/1999/xlink" content-type="arpha" xlink:type="simple">2891CD2B-2BBD-5CDB-B366-3B9597E45036</object-id><label>Figure 5.</label><caption><p><bold>A</bold> Pruned quasi-median network of the <italic><tp:taxon-name><tp:taxon-name-part taxon-name-part-type="genus" reg="Hebeloma">Hebeloma</tp:taxon-name-part> <tp:taxon-name-part taxon-name-part-type="species" reg="alpinum">alpinum</tp:taxon-name-part></tp:taxon-name></italic> complex, <italic><tp:taxon-name><tp:taxon-name-part taxon-name-part-type="genus" reg="Hebeloma">H.</tp:taxon-name-part> <tp:taxon-name-part taxon-name-part-type="species" reg="arcticum">arcticum</tp:taxon-name-part></tp:taxon-name></italic> and <italic><tp:taxon-name><tp:taxon-name-part taxon-name-part-type="genus" reg="Hebeloma">H.</tp:taxon-name-part> <tp:taxon-name-part taxon-name-part-type="species" reg="louiseae">louiseae.</tp:taxon-name-part></tp:taxon-name></italic> Circles shared by two or more taxa or collections from two regions, from Greenland (G) or collected elsewhere, are divided according to the number of representatives for each class <bold>B</bold> ML result for <tp:taxon-name><tp:taxon-name-part taxon-name-part-type="genus" reg="Hebeloma">Hebeloma</tp:taxon-name-part> <tp:taxon-name-part taxon-name-part-type="infraspecific-rank">subsect.</tp:taxon-name-part> <tp:taxon-name-part taxon-name-part-type="subsection" reg="Crustuliniforme">Crustuliniforme</tp:taxon-name-part></tp:taxon-name>, based on concatenated ITS, <italic>RPB2</italic> and <italic>Tef1</italic>a data, rooted with <italic><tp:taxon-name><tp:taxon-name-part taxon-name-part-type="genus" reg="Hebeloma">H.</tp:taxon-name-part> <tp:taxon-name-part taxon-name-part-type="species" reg="louiseae">louiseae</tp:taxon-name-part></tp:taxon-name></italic>. Thick branches indicate bootstrap support of at least 80% (450 bootstrap replicates). Species are represented by three collections (if available); <italic><tp:taxon-name><tp:taxon-name-part taxon-name-part-type="genus" reg="Hebeloma">Hebeloma</tp:taxon-name-part> <tp:taxon-name-part taxon-name-part-type="species" reg="arcticum">arcticum</tp:taxon-name-part></tp:taxon-name></italic> by four collections including the holotype.</p></caption><graphic xmlns:xlink="http://www.w3.org/1999/xlink" xlink:href="mycokeys-79-017-g005.jpg" position="float" orientation="portrait" xlink:type="simple" id="oo_533396.jpg"><uri content-type="original_file" xlink:type="simple">https://binary.pensoft.net/fig/533396</uri></graphic></fig></tp:treatment-sec></tp:taxon-treatment>
