# Supplementary material for: A survey of Hebeloma (Hymenogastraceae) in Greenland
Source: MycoKeys. 2021 Apr 19;79:17–118. doi: 10.3897/mycokeys.79.63363 (PMC8076164; doi:10.3897/mycokeys.79.63363)
Supplement: XML Treatment for Hebeloma aurantioumbrinum [file mycokeys.79.63363-treatment18.xml]

<!DOCTYPE tp:taxon-treatment
  PUBLIC "-//TaxonX//DTD Taxonomic Treatment Publishing DTD v0 20100105//EN" "tax-treatment-NSO.dtd">
<tp:taxon-treatment xmlns:tp="http://www.plazi.org/taxpub"><tp:treatment-meta><kwd-group><label>Taxon classification</label><kwd><named-content xmlns:xlink="http://www.w3.org/1999/xlink" content-type="kingdom">Fungi</named-content></kwd><kwd><named-content xmlns:xlink="http://www.w3.org/1999/xlink" content-type="order">Agaricales</named-content></kwd><kwd><named-content xmlns:xlink="http://www.w3.org/1999/xlink" content-type="family">Hymenogastraceae</named-content></kwd></kwd-group><mixed-citation publication-type="journal"><person-group><name><surname>Eberhardt</surname><given-names>Ursula</given-names></name><name><surname>Beker</surname><given-names>Henry J.</given-names></name><name><surname>Borgen</surname><given-names>Torbjørn</given-names></name><name><surname>Knudsen</surname><given-names>Henning</given-names></name><name><surname>Schütz</surname><given-names>Nicole</given-names></name><name><surname>Elborne</surname><given-names>Steen A.</given-names></name></person-group><article-title>A survey of <italic><tp:taxon-name><tp:taxon-name-part taxon-name-part-type="genus" reg="Hebeloma">Hebeloma</tp:taxon-name-part></tp:taxon-name></italic> (<tp:taxon-name><tp:taxon-name-part taxon-name-part-type="family">Hymenogastraceae</tp:taxon-name-part></tp:taxon-name>) in Greenland</article-title><source>MycoKeys</source><day>19</day><month>4</month><year>2021</year><volume>79</volume><fpage>17</fpage><lpage>118</lpage><pub-id pub-id-type="doi">10.3897/mycokeys.79.63363</pub-id></mixed-citation></tp:treatment-meta><tp:nomenclature><tp:taxon-name><object-id xmlns:xlink="http://www.w3.org/1999/xlink" content-type="arpha" xlink:type="simple">E8BC8183-2DC2-596A-A34E-A5BACF682393</object-id>
            <tp:taxon-name-part taxon-name-part-type="genus" reg="Hebeloma">Hebeloma</tp:taxon-name-part>
            <tp:taxon-name-part taxon-name-part-type="species" reg="aurantioumbrinum">aurantioumbrinum</tp:taxon-name-part>
          </tp:taxon-name><tp:taxon-authority>Beker, Vesterh. &amp; U. Eberh.; Eberhardt, Beker &amp; Vesterholt, Persoonia 35: 116, 2015.</tp:taxon-authority><xref ref-type="fig" rid="F24">Fig. 24</xref></tp:nomenclature><tp:treatment-sec sec-type="description" id="SECID0EOXJM"><title>Macroscopic description.</title><p>Cap 0.8–3.6 cm in diameter, umbonate or campanulate, sometimes slightly tomentose or adpressed subtomentose, at high magnification, margin smooth, tacky when moist, not generally hygrophanous, but often with hygrophanous spots, uniformly colored or variably bicolored, at center yellow brown to cinnamon to umber, but with orange elements, at margin pinkish buff to clay buff, usually very thin, without traces of any veil. Lamellae initially whitish then becoming darker and brown with maturity, emarginate, maximum depth 2 mm, number of lamellae {L} 26–42, droplets present and visible, white fimbriate edge present. Stem 1.0–4.0 × 0.15–0.5 cm, whitish lengthily fibrillose on whitish-pale ground, then sordid buff or yellowish, cylindrical, occasionally clavate, stem Q (4.7–)5.5–7, pruinose, particularly at apex. Context firm, stem interior stuffed, flesh not discoloring from base. Smell raphanoid, sometimes weakly. Taste mild or slightly bitter. Spore deposit clay buff.</p><fig id="F24" position="float" orientation="portrait"><object-id xmlns:xlink="http://www.w3.org/1999/xlink" content-type="doi" xlink:type="simple">10.3897/mycokeys.79.63363.figure24</object-id><object-id xmlns:xlink="http://www.w3.org/1999/xlink" content-type="arpha" xlink:type="simple">5C02BE25-7141-5E08-BA52-E7EB8B5DDC0A</object-id><label>Figure 24.</label><caption><p><italic><tp:taxon-name><tp:taxon-name-part taxon-name-part-type="genus" reg="Hebeloma">Hebeloma</tp:taxon-name-part> <tp:taxon-name-part taxon-name-part-type="species" reg="aurantioumbrinum">aurantioumbrinum</tp:taxon-name-part></tp:taxon-name></italic><bold>A</bold> SAE-2016.146, photograph S.A. Elborne <bold>B</bold> distribution of cited collections <bold>C</bold> spores ×1600 and <bold>D</bold> cheilocystidia ×1000 of SAE-2016.146 in Melzer’s reagent. Scale bars: 5 µm; microphotographs H.K.J. Beker.</p></caption><graphic xmlns:xlink="http://www.w3.org/1999/xlink" xlink:href="mycokeys-79-017-g024.jpg" position="float" orientation="portrait" xlink:type="simple" id="oo_533415.jpg"><uri content-type="original_file" xlink:type="simple">https://binary.pensoft.net/fig/533415</uri></graphic></fig></tp:treatment-sec><tp:treatment-sec sec-type="description" id="SECID0ETYJM"><title>Microscopic description.</title><p>Spores amygdaloid, not or weakly papillate, on ave. 10.0–12.0 × 6.0–7.0 µm, ave. Q = 1.6–1.9, pale brown to yellow-brown to brown, guttulate, almost smooth to weakly ornamented (<abbrev xmlns:xlink="http://www.w3.org/1999/xlink" xlink:title="ornamentation 1" id="ABBRID0EZYJM" xlink:type="simple">O1</abbrev><abbrev xmlns:xlink="http://www.w3.org/1999/xlink" xlink:title="ornamentation 2" id="ABBRID0E4YJM" xlink:type="simple">O2</abbrev> (<abbrev xmlns:xlink="http://www.w3.org/1999/xlink" xlink:title="ornamentation 3" id="ABBRID0EBZJM" xlink:type="simple">O3</abbrev>)), perispore not or somewhat loosening (<abbrev xmlns:xlink="http://www.w3.org/1999/xlink" xlink:title="perispore 0" id="ABBRID0EFZJM" xlink:type="simple">P0</abbrev><abbrev xmlns:xlink="http://www.w3.org/1999/xlink" xlink:title="perispore 1" id="ABBRID0EJZJM" xlink:type="simple">P1</abbrev>), indistinctly to weakly dextrinoid (<abbrev xmlns:xlink="http://www.w3.org/1999/xlink" xlink:title="dextrinoidity 1" id="ABBRID0ENZJM" xlink:type="simple">D1</abbrev><abbrev xmlns:xlink="http://www.w3.org/1999/xlink" xlink:title="dextrinoidity 2" id="ABBRID0ERZJM" xlink:type="simple">D2</abbrev>). Basidia 28–38(-43) × 7–9(–11) µm, ave. Q = 3.2–4.4, mostly four-spored. Cheilocystidia clavate-stipitate, occasionally spathulate-stipitate or clavate-lageniform, occasionally characteristically with a median wall thickening, geniculate or septate, on ave. 45–61 × 7–8.5 (apex) × 4–5 (middle) × 4.5–5.5 (base) µm, with yellow contents, ratios A/M = 1.61–1.95, A/B = 1.62–1.98, B/M = 0.97–1.18. Epicutis an ixocutis, up to 70 µm thick (measured from exsiccata), maximum hyphae width 6 µm, sometimes encrusted, trama elements beneath subcutis ellipsoid up to 6 µm wide. Caulocystidia similar to cheilocystidia, up to 75 µm long.</p></tp:treatment-sec><tp:treatment-sec sec-type="Collections examined" id="SECID0EVZJM"><title>Collections examined.</title><p><bold>S-Greenland</bold>: Kangilineq/Kvaneøen, <named-content xmlns:xlink="http://www.w3.org/1999/xlink" content-type="dwc:verbatimCoordinates" xlink:type="simple"><named-content content-type="geo-json" specific-use="{&#34;type&#34;:&#34;Point&#34;,&#34;coordinates&#34;:[-49.470000,61.950000]}" id="NCID0EA1JM" xlink:type="simple">61.95°N, 49.47°W</named-content></named-content>, 25 Aug 1990, T. Borgen (TB90.057, C-F-103482), 40 m. Kangilinnguit, bottom of Laksebund, <named-content xmlns:xlink="http://www.w3.org/1999/xlink" content-type="dwc:verbatimCoordinates" xlink:type="simple"><named-content content-type="geo-json" specific-use="{&#34;type&#34;:&#34;Point&#34;,&#34;coordinates&#34;:[-48.080000,61.250000]}" id="NCID0EI1JM" xlink:type="simple">61.25°N, 48.08°W</named-content></named-content>, 21 Aug 2018, H. Knudsen (HK18.296, C-F-111114), 100 m, in tundra. North of Tasiusaq, across the fjord from Narsarsuaq, <named-content xmlns:xlink="http://www.w3.org/1999/xlink" content-type="dwc:verbatimCoordinates" xlink:type="simple"><named-content content-type="geo-json" specific-use="{&#34;type&#34;:&#34;Point&#34;,&#34;coordinates&#34;:[-45.610000,61.170000]}" id="NCID0EQ1JM" xlink:type="simple">61.17°N, 45.61°W</named-content></named-content>, 31 Jul 1993, E. Rald (ER 93.091, C-F-104321), 150 m, in <italic><tp:taxon-name><tp:taxon-name-part taxon-name-part-type="genus" reg="Sphagnum">Sphagnum</tp:taxon-name-part></tp:taxon-name></italic> at the lakeside. Nugarssuk, <named-content xmlns:xlink="http://www.w3.org/1999/xlink" content-type="dwc:verbatimCoordinates" xlink:type="simple"><named-content content-type="geo-json" specific-use="{&#34;type&#34;:&#34;Point&#34;,&#34;coordinates&#34;:[-44.760000,60.260000]}" id="NCID0E61JM" xlink:type="simple">60.26°N, 44.76°W</named-content></named-content>, 9 Aug 1993, E. Rald (ER 93.262, C-F-104315), 0 m. Paamiut, <named-content xmlns:xlink="http://www.w3.org/1999/xlink" content-type="dwc:verbatimCoordinates" xlink:type="simple"><named-content content-type="geo-json" specific-use="{&#34;type&#34;:&#34;Point&#34;,&#34;coordinates&#34;:[-49.400000,62.010000]}" id="NCID0EH2JM" xlink:type="simple">62.01°N, 49.4°W</named-content></named-content>, 23 Aug 1985, T. Borgen (TB85.239, C-F-103459), 90 m, with <italic><tp:taxon-name><tp:taxon-name-part taxon-name-part-type="genus" reg="Salix">Salix</tp:taxon-name-part> <tp:taxon-name-part taxon-name-part-type="species" reg="herbacea">herbacea</tp:taxon-name-part></tp:taxon-name></italic> and <italic><tp:taxon-name><tp:taxon-name-part taxon-name-part-type="genus" reg="Salix">Salix</tp:taxon-name-part> <tp:taxon-name-part taxon-name-part-type="species" reg="arctophila">arctophila</tp:taxon-name-part></tp:taxon-name></italic> in bog. Paamiut, <named-content xmlns:xlink="http://www.w3.org/1999/xlink" content-type="dwc:verbatimCoordinates" xlink:type="simple"><named-content content-type="geo-json" specific-use="{&#34;type&#34;:&#34;Point&#34;,&#34;coordinates&#34;:[-49.400000,62.010000]}" id="NCID0EF3JM" xlink:type="simple">62.01°N, 49.4°W</named-content></named-content>, 5 Aug 1993, T. Borgen (TB93.070, C-F-103502), 10 m. Paamiut, <named-content xmlns:xlink="http://www.w3.org/1999/xlink" content-type="dwc:verbatimCoordinates" xlink:type="simple"><named-content content-type="geo-json" specific-use="{&#34;type&#34;:&#34;Point&#34;,&#34;coordinates&#34;:[-49.400000,62.010000]}" id="NCID0EN3JM" xlink:type="simple">62.01°N, 49.4°W</named-content></named-content>, 1 Sep 1990, T. Borgen (TB90.072, C-F-103484), 10 m, with <italic><tp:taxon-name><tp:taxon-name-part taxon-name-part-type="genus" reg="Salix">Salix</tp:taxon-name-part> <tp:taxon-name-part taxon-name-part-type="species" reg="glauca">glauca</tp:taxon-name-part></tp:taxon-name></italic> and <italic><tp:taxon-name><tp:taxon-name-part taxon-name-part-type="genus" reg="Bistorta">Bistorta</tp:taxon-name-part> <tp:taxon-name-part taxon-name-part-type="species" reg="vivipara">vivipara</tp:taxon-name-part></tp:taxon-name></italic>. Paamiut, <named-content xmlns:xlink="http://www.w3.org/1999/xlink" content-type="dwc:verbatimCoordinates" xlink:type="simple"><named-content content-type="geo-json" specific-use="{&#34;type&#34;:&#34;Point&#34;,&#34;coordinates&#34;:[-49.400000,62.010000]}" id="NCID0EL4JM" xlink:type="simple">62.01°N, 49.4°W</named-content></named-content>, 17 Aug 1990, T. Borgen (TB90.041, C-F-103481), 10 m, with <italic><tp:taxon-name><tp:taxon-name-part taxon-name-part-type="genus" reg="Salix">Salix</tp:taxon-name-part> <tp:taxon-name-part taxon-name-part-type="species" reg="glauca">glauca</tp:taxon-name-part></tp:taxon-name></italic>. Paamiut, <named-content xmlns:xlink="http://www.w3.org/1999/xlink" content-type="dwc:verbatimCoordinates" xlink:type="simple"><named-content content-type="geo-json" specific-use="{&#34;type&#34;:&#34;Point&#34;,&#34;coordinates&#34;:[-49.400000,62.010000]}" id="NCID0E54JM" xlink:type="simple">62.01°N, 49.4°W</named-content></named-content>, 19 Aug 1985, T. Borgen (TB85.217, C-F-103526), 10 m, with <italic><tp:taxon-name><tp:taxon-name-part taxon-name-part-type="genus" reg="Salix">Salix</tp:taxon-name-part> <tp:taxon-name-part taxon-name-part-type="species" reg="herbacea">herbacea</tp:taxon-name-part></tp:taxon-name></italic> in snowbed. Paamiut, <named-content xmlns:xlink="http://www.w3.org/1999/xlink" content-type="dwc:verbatimCoordinates" xlink:type="simple"><named-content content-type="geo-json" specific-use="{&#34;type&#34;:&#34;Point&#34;,&#34;coordinates&#34;:[-49.400000,62.010000]}" id="NCID0ER5JM" xlink:type="simple">62.01°N, 49.4°W</named-content></named-content>, 31 Aug 1986, T. Borgen (TB86.277B, C-F-137117), 10 m, with <italic><tp:taxon-name><tp:taxon-name-part taxon-name-part-type="genus" reg="Salix">Salix</tp:taxon-name-part></tp:taxon-name></italic> sp. Paamiut, <named-content xmlns:xlink="http://www.w3.org/1999/xlink" content-type="dwc:verbatimCoordinates" xlink:type="simple"><named-content content-type="geo-json" specific-use="{&#34;type&#34;:&#34;Point&#34;,&#34;coordinates&#34;:[-49.400000,62.010000]}" id="NCID0EA6JM" xlink:type="simple">62.01°N, 49.4°W</named-content></named-content>, 19 Aug 1984, T. Borgen (TB84.150, C-F-119792), 15 m, with <italic><tp:taxon-name><tp:taxon-name-part taxon-name-part-type="genus" reg="Salix">Salix</tp:taxon-name-part> <tp:taxon-name-part taxon-name-part-type="species" reg="arctophila">arctophila</tp:taxon-name-part></tp:taxon-name></italic> and <italic><tp:taxon-name><tp:taxon-name-part taxon-name-part-type="genus" reg="Bistorta">Bistorta</tp:taxon-name-part> <tp:taxon-name-part taxon-name-part-type="species" reg="vivipara">vivipara</tp:taxon-name-part></tp:taxon-name></italic> in fenland. Paamiut, <named-content xmlns:xlink="http://www.w3.org/1999/xlink" content-type="dwc:verbatimCoordinates" xlink:type="simple"><named-content content-type="geo-json" specific-use="{&#34;type&#34;:&#34;Point&#34;,&#34;coordinates&#34;:[-49.400000,62.010000]}" id="NCID0E56JM" xlink:type="simple">62.01°N, 49.4°W</named-content></named-content>, 15 Aug 1984, T. Borgen (TB84.132, C-F-103461), 15 m, with <italic><tp:taxon-name><tp:taxon-name-part taxon-name-part-type="genus" reg="Salix">Salix</tp:taxon-name-part> <tp:taxon-name-part taxon-name-part-type="species" reg="herbacea">herbacea</tp:taxon-name-part></tp:taxon-name></italic> in snowbed. Paamiut, <named-content xmlns:xlink="http://www.w3.org/1999/xlink" content-type="dwc:verbatimCoordinates" xlink:type="simple"><named-content content-type="geo-json" specific-use="{&#34;type&#34;:&#34;Point&#34;,&#34;coordinates&#34;:[-49.670000,62.010000]}" id="NCID0ERAKM" xlink:type="simple">62.01°N, 49.67°W</named-content></named-content>, 12 Aug 1984, T. Borgen (TB84.112, C-F-119737), 20 m, with <italic><tp:taxon-name><tp:taxon-name-part taxon-name-part-type="genus" reg="Salix">Salix</tp:taxon-name-part></tp:taxon-name></italic> sp. Paamiut, <named-content xmlns:xlink="http://www.w3.org/1999/xlink" content-type="dwc:verbatimCoordinates" xlink:type="simple"><named-content content-type="geo-json" specific-use="{&#34;type&#34;:&#34;Point&#34;,&#34;coordinates&#34;:[-49.400000,62.010000]}" id="NCID0EABKM" xlink:type="simple">62.01°N, 49.4°W</named-content></named-content>, 16 Aug 1984, T. Borgen (TB84.135, C-F-103462), 10 m, with <italic><tp:taxon-name><tp:taxon-name-part taxon-name-part-type="genus" reg="Salix">Salix</tp:taxon-name-part> <tp:taxon-name-part taxon-name-part-type="species" reg="arctophila">arctophila</tp:taxon-name-part></tp:taxon-name></italic>, <italic><tp:taxon-name><tp:taxon-name-part taxon-name-part-type="genus" reg="Bistorta">Bistorta</tp:taxon-name-part> <tp:taxon-name-part taxon-name-part-type="species" reg="vivipara">vivipara</tp:taxon-name-part></tp:taxon-name></italic> in fenland. Paamiut, <named-content xmlns:xlink="http://www.w3.org/1999/xlink" content-type="dwc:verbatimCoordinates" xlink:type="simple"><named-content content-type="geo-json" specific-use="{&#34;type&#34;:&#34;Point&#34;,&#34;coordinates&#34;:[-49.670000,62.000000]}" id="NCID0E5BKM" xlink:type="simple">62°N, 49.67°W</named-content></named-content>, 26 Jul 1985, D. Boertmann (DB 85-17, C-F-119784), 25 m, with <italic><tp:taxon-name><tp:taxon-name-part taxon-name-part-type="genus" reg="Salix">Salix</tp:taxon-name-part></tp:taxon-name></italic> sp. in bog. Paamiut, <named-content xmlns:xlink="http://www.w3.org/1999/xlink" content-type="dwc:verbatimCoordinates" xlink:type="simple"><named-content content-type="geo-json" specific-use="{&#34;type&#34;:&#34;Point&#34;,&#34;coordinates&#34;:[-49.670000,62.000000]}" id="NCID0ENCKM" xlink:type="simple">62°N, 49.67°W</named-content></named-content>, 26 Jul 1985, D. Boertmann (DB 85-28, C-F-119785), 25 m, with <italic><tp:taxon-name><tp:taxon-name-part taxon-name-part-type="genus" reg="Salix">Salix</tp:taxon-name-part></tp:taxon-name></italic> sp. in bog. Paamiut, Avigaat, <named-content xmlns:xlink="http://www.w3.org/1999/xlink" content-type="dwc:verbatimCoordinates" xlink:type="simple"><named-content content-type="geo-json" specific-use="{&#34;type&#34;:&#34;Point&#34;,&#34;coordinates&#34;:[-49.830000,62.230000]}" id="NCID0E3CKM" xlink:type="simple">62.23°N, 49.83°W</named-content></named-content>, 22 Sep 1990, T. Borgen (TB90.133, C-F-103485), 60 m, with <italic><tp:taxon-name><tp:taxon-name-part taxon-name-part-type="genus" reg="Salix">Salix</tp:taxon-name-part> <tp:taxon-name-part taxon-name-part-type="species" reg="herbacea">herbacea</tp:taxon-name-part></tp:taxon-name></italic> and <italic><tp:taxon-name><tp:taxon-name-part taxon-name-part-type="genus" reg="Bistorta">Bistorta</tp:taxon-name-part> <tp:taxon-name-part taxon-name-part-type="species" reg="vivipara">vivipara</tp:taxon-name-part></tp:taxon-name></italic>. Paamiut, Navigation School area, <named-content xmlns:xlink="http://www.w3.org/1999/xlink" content-type="dwc:verbatimCoordinates" xlink:type="simple"><named-content content-type="geo-json" specific-use="{&#34;type&#34;:&#34;Point&#34;,&#34;coordinates&#34;:[-49.400000,62.010000]}" id="NCID0E1DKM" xlink:type="simple">62.01°N, 49.4°W</named-content></named-content>, 17 Aug 1990, T. Borgen (TB90.039, C-F-103546), 10 m, with <italic><tp:taxon-name><tp:taxon-name-part taxon-name-part-type="genus" reg="Salix">Salix</tp:taxon-name-part> <tp:taxon-name-part taxon-name-part-type="species" reg="herbacea">herbacea</tp:taxon-name-part></tp:taxon-name></italic> and <italic><tp:taxon-name><tp:taxon-name-part taxon-name-part-type="genus" reg="Bistorta">Bistorta</tp:taxon-name-part> <tp:taxon-name-part taxon-name-part-type="species" reg="vivipara">vivipara</tp:taxon-name-part></tp:taxon-name></italic>. Paamiut, Navigation School area, <named-content xmlns:xlink="http://www.w3.org/1999/xlink" content-type="dwc:verbatimCoordinates" xlink:type="simple"><named-content content-type="geo-json" specific-use="{&#34;type&#34;:&#34;Point&#34;,&#34;coordinates&#34;:[-49.400000,62.010000]}" id="NCID0EYEKM" xlink:type="simple">62.01°N, 49.4°W</named-content></named-content>, 13 Aug 1990, T. Borgen (TB90.029, C-F-103545), 10 m, with <italic><tp:taxon-name><tp:taxon-name-part taxon-name-part-type="genus" reg="Salix">Salix</tp:taxon-name-part> <tp:taxon-name-part taxon-name-part-type="species" reg="herbacea">herbacea</tp:taxon-name-part></tp:taxon-name></italic>. Paamiut, Navigation School area, <named-content xmlns:xlink="http://www.w3.org/1999/xlink" content-type="dwc:verbatimCoordinates" xlink:type="simple"><named-content content-type="geo-json" specific-use="{&#34;type&#34;:&#34;Point&#34;,&#34;coordinates&#34;:[-49.400000,62.010000]}" id="NCID0ELFKM" xlink:type="simple">62.01°N, 49.4°W</named-content></named-content>, 12 Aug 1990, T. Borgen (TB90.012, C-F-103547), 10 m, with <italic><tp:taxon-name><tp:taxon-name-part taxon-name-part-type="genus" reg="Salix">Salix</tp:taxon-name-part> <tp:taxon-name-part taxon-name-part-type="species" reg="herbacea">herbacea</tp:taxon-name-part></tp:taxon-name></italic>. Paamiut, Navigation School area, <named-content xmlns:xlink="http://www.w3.org/1999/xlink" content-type="dwc:verbatimCoordinates" xlink:type="simple"><named-content content-type="geo-json" specific-use="{&#34;type&#34;:&#34;Point&#34;,&#34;coordinates&#34;:[-49.400000,62.010000]}" id="NCID0E5FKM" xlink:type="simple">62.01°N, 49.4°W</named-content></named-content>, 12 Aug 1990, T. Borgen (TB90.011, C-F-103548), 10 m, with <italic><tp:taxon-name><tp:taxon-name-part taxon-name-part-type="genus" reg="Salix">Salix</tp:taxon-name-part> <tp:taxon-name-part taxon-name-part-type="species" reg="herbacea">herbacea</tp:taxon-name-part></tp:taxon-name></italic>. Paamiut, Telesletten, <named-content xmlns:xlink="http://www.w3.org/1999/xlink" content-type="dwc:verbatimCoordinates" xlink:type="simple"><named-content content-type="geo-json" specific-use="{&#34;type&#34;:&#34;Point&#34;,&#34;coordinates&#34;:[-49.400000,62.010000]}" id="NCID0ERGKM" xlink:type="simple">62.01°N, 49.4°W</named-content></named-content>, 23 Aug 1986, T. Borgen (TB86.251, C-F-103570), 10 m. <bold>W-Greenland</bold>: Kangerlussuaq, Lake Ferguson, Tasersuatsiaq, <named-content xmlns:xlink="http://www.w3.org/1999/xlink" content-type="dwc:verbatimCoordinates" xlink:type="simple"><named-content content-type="geo-json" specific-use="{&#34;type&#34;:&#34;Point&#34;,&#34;coordinates&#34;:[-50.700000,66.960000]}" id="NCID0E2GKM" xlink:type="simple">66.96°N, 50.70°W</named-content></named-content>, 22 Aug 2016, S.A. Elborne (SAE-2016.146-GR, C-F-106745), 350 m, with <italic><tp:taxon-name><tp:taxon-name-part taxon-name-part-type="genus" reg="Salix">Salix</tp:taxon-name-part> <tp:taxon-name-part taxon-name-part-type="species" reg="glauca">glauca</tp:taxon-name-part></tp:taxon-name></italic> in streambed. Kangerlussuaq, NE facing slopes along Lake Ferguson, <named-content xmlns:xlink="http://www.w3.org/1999/xlink" content-type="dwc:verbatimCoordinates" xlink:type="simple"><named-content content-type="geo-json" specific-use="{&#34;type&#34;:&#34;Point&#34;,&#34;coordinates&#34;:[-50.610000,66.990000]}" id="NCID0EOHKM" xlink:type="simple">66.99°N, 50.61°W</named-content></named-content>, 12 Aug 2016, H. Knudsen (HK16.089, C-F-104118), 300 m. Nuuk, <named-content xmlns:xlink="http://www.w3.org/1999/xlink" content-type="dwc:verbatimCoordinates" xlink:type="simple"><named-content content-type="geo-json" specific-use="{&#34;type&#34;:&#34;Point&#34;,&#34;coordinates&#34;:[-51.670000,64.190000]}" id="NCID0EWHKM" xlink:type="simple">64.19°N, 51.67°W</named-content></named-content>, 14 Aug 1987, S.A. Elborne (SAE-1987.113-GR, C-F-119789), 300 m, with <italic><tp:taxon-name><tp:taxon-name-part taxon-name-part-type="genus" reg="Salix">Salix</tp:taxon-name-part> <tp:taxon-name-part taxon-name-part-type="species" reg="herbacea">herbacea</tp:taxon-name-part></tp:taxon-name></italic> in snowbed. Nuuk, airport area, <named-content xmlns:xlink="http://www.w3.org/1999/xlink" content-type="dwc:verbatimCoordinates" xlink:type="simple"><named-content content-type="geo-json" specific-use="{&#34;type&#34;:&#34;Point&#34;,&#34;coordinates&#34;:[-51.670000,64.190000]}" id="NCID0EJIKM" xlink:type="simple">64.19°N, 51.67°W</named-content></named-content>, 5 Aug 1987, H. Knudsen (HK87.004, C-F-119790), 100 m. Nuuk, Lille Malene, <named-content xmlns:xlink="http://www.w3.org/1999/xlink" content-type="dwc:verbatimCoordinates" xlink:type="simple"><named-content content-type="geo-json" specific-use="{&#34;type&#34;:&#34;Point&#34;,&#34;coordinates&#34;:[-51.670000,64.190000]}" id="NCID0ERIKM" xlink:type="simple">64.19°N, 51.67°W</named-content></named-content>, 17 Aug 1987, H. Knudsen (HK87.218, C-F-119788), 100 m. <bold>N-Greenland</bold>: Qaanaaq, <named-content xmlns:xlink="http://www.w3.org/1999/xlink" content-type="dwc:verbatimCoordinates" xlink:type="simple"><named-content content-type="geo-json" specific-use="{&#34;type&#34;:&#34;Point&#34;,&#34;coordinates&#34;:[-69.180000,77.470000]}" id="NCID0E2IKM" xlink:type="simple">77.47°N, 69.18°W</named-content></named-content>, 8 Aug 1988, S.A. Elborne (SAE-1988.149-GR, C-F-1461), 50 m. Danmarkshavn, Mørkefjord Station, <named-content xmlns:xlink="http://www.w3.org/1999/xlink" content-type="dwc:verbatimCoordinates" xlink:type="simple"><named-content content-type="geo-json" specific-use="{&#34;type&#34;:&#34;Point&#34;,&#34;coordinates&#34;:[-20.320000,76.930000]}" id="NCID0EDJKM" xlink:type="simple">76.93°N, 20.32°W</named-content></named-content>, 7 Aug 1984, B. Lauritsen (BL s.n., C-F-3637), 10 m. Danmarkshavn, Mørkefjord Station, <named-content xmlns:xlink="http://www.w3.org/1999/xlink" content-type="dwc:verbatimCoordinates" xlink:type="simple"><named-content content-type="geo-json" specific-use="{&#34;type&#34;:&#34;Point&#34;,&#34;coordinates&#34;:[-20.320000,76.930000]}" id="NCID0ELJKM" xlink:type="simple">76.93°N, 20.32°W</named-content></named-content>, 26 Jul 1982, B. Lauritsen (BL s. n., C-F-119797), 10 m. Zackenberg, Gadekæret, <named-content xmlns:xlink="http://www.w3.org/1999/xlink" content-type="dwc:verbatimCoordinates" xlink:type="simple"><named-content content-type="geo-json" specific-use="{&#34;type&#34;:&#34;Point&#34;,&#34;coordinates&#34;:[-21.000000,74.500000]}" id="NCID0ETJKM" xlink:type="simple">74.5°N, 21°W</named-content></named-content>, 21 Jul 1999, T. Borgen (TB99.044, C-F-119751), 40 m, with <italic><tp:taxon-name><tp:taxon-name-part taxon-name-part-type="genus" reg="Salix">Salix</tp:taxon-name-part> <tp:taxon-name-part taxon-name-part-type="species" reg="arctica">arctica</tp:taxon-name-part></tp:taxon-name></italic> and <italic><tp:taxon-name><tp:taxon-name-part taxon-name-part-type="genus" reg="Bistorta">Bistorta</tp:taxon-name-part> <tp:taxon-name-part taxon-name-part-type="species" reg="vivipara">vivipara</tp:taxon-name-part></tp:taxon-name></italic> in scrubland. Zackenberg, Teltdammen, <named-content xmlns:xlink="http://www.w3.org/1999/xlink" content-type="dwc:verbatimCoordinates" xlink:type="simple"><named-content content-type="geo-json" specific-use="{&#34;type&#34;:&#34;Point&#34;,&#34;coordinates&#34;:[-21.000000,74.500000]}" id="NCID0ERKKM" xlink:type="simple">74.5°N, 21°W</named-content></named-content>, 5 Aug 2006, T. Borgen (TB06.091, C-F-119741), 30 m, with <italic><tp:taxon-name><tp:taxon-name-part taxon-name-part-type="genus" reg="Salix">Salix</tp:taxon-name-part> <tp:taxon-name-part taxon-name-part-type="species" reg="arctica">arctica</tp:taxon-name-part></tp:taxon-name></italic> in scrubland. Zackenberg, Teltdammen, <named-content xmlns:xlink="http://www.w3.org/1999/xlink" content-type="dwc:verbatimCoordinates" xlink:type="simple"><named-content content-type="geo-json" specific-use="{&#34;type&#34;:&#34;Point&#34;,&#34;coordinates&#34;:[-21.000000,74.500000]}" id="NCID0EELKM" xlink:type="simple">74.5°N, 21°W</named-content></named-content>, 5 Aug 2006, T. Borgen (TB06.091, C-F-119781), 30 m, with <italic><tp:taxon-name><tp:taxon-name-part taxon-name-part-type="genus" reg="Salix">Salix</tp:taxon-name-part> <tp:taxon-name-part taxon-name-part-type="species" reg="arctica">arctica</tp:taxon-name-part></tp:taxon-name></italic> in scrubland. Zackenberg, Ulvehøj, <named-content xmlns:xlink="http://www.w3.org/1999/xlink" content-type="dwc:verbatimCoordinates" xlink:type="simple"><named-content content-type="geo-json" specific-use="{&#34;type&#34;:&#34;Point&#34;,&#34;coordinates&#34;:[-21.000000,74.470000]}" id="NCID0EXLKM" xlink:type="simple">74.47°N, 21°W</named-content></named-content>, 11 Aug 2006, T. Borgen (TB06.150, C-F-119768), 40 m, with <italic><tp:taxon-name><tp:taxon-name-part taxon-name-part-type="genus" reg="Salix">Salix</tp:taxon-name-part> <tp:taxon-name-part taxon-name-part-type="species" reg="arctica">arctica</tp:taxon-name-part></tp:taxon-name></italic> in snowbed. Zackenberg, Østkæret, <named-content xmlns:xlink="http://www.w3.org/1999/xlink" content-type="dwc:verbatimCoordinates" xlink:type="simple"><named-content content-type="geo-json" specific-use="{&#34;type&#34;:&#34;Point&#34;,&#34;coordinates&#34;:[-21.000000,74.470000]}" id="NCID0EKMKM" xlink:type="simple">74.47°N, 21°W</named-content></named-content>, 22 Aug 2006, T. Borgen (TB06.259, C-F-119771), 40 m, with <italic><tp:taxon-name><tp:taxon-name-part taxon-name-part-type="genus" reg="Salix">Salix</tp:taxon-name-part> <tp:taxon-name-part taxon-name-part-type="species" reg="arctica">arctica</tp:taxon-name-part></tp:taxon-name></italic> in fenland. <bold>E-Greenland</bold>: Jameson Land, Constable Pynt, beginning of Lollandselv, <named-content xmlns:xlink="http://www.w3.org/1999/xlink" content-type="dwc:verbatimCoordinates" xlink:type="simple"><named-content content-type="geo-json" specific-use="{&#34;type&#34;:&#34;Point&#34;,&#34;coordinates&#34;:[-23.180000,70.920000]}" id="NCID0E6MKM" xlink:type="simple">70.92°N, 23.18°W</named-content></named-content>, 31 Jul 1989, S.A. Elborne (SAE-89.430, C-F-2424), 500 m, with <italic><tp:taxon-name><tp:taxon-name-part taxon-name-part-type="genus" reg="Salix">Salix</tp:taxon-name-part> <tp:taxon-name-part taxon-name-part-type="species" reg="arctica">arctica</tp:taxon-name-part></tp:taxon-name></italic> on riverside. Jameson Land, Constable Pynt, camp at ‘Vindelv’, river wnw of pt.330, <named-content xmlns:xlink="http://www.w3.org/1999/xlink" content-type="dwc:verbatimCoordinates" xlink:type="simple"><named-content content-type="geo-json" specific-use="{&#34;type&#34;:&#34;Point&#34;,&#34;coordinates&#34;:[-23.470000,71.000000]}" id="NCID0ESNKM" xlink:type="simple">71°N, 23.47°W</named-content></named-content>, 30 Jul 1989, H. Knudsen (HK89.366, C-F-2309), 230 m, with <italic><tp:taxon-name><tp:taxon-name-part taxon-name-part-type="genus" reg="Salix">Salix</tp:taxon-name-part> <tp:taxon-name-part taxon-name-part-type="species" reg="arctica">arctica</tp:taxon-name-part></tp:taxon-name></italic>. Jameson Land, Constable Pynt, delta of Jyllandselv, <named-content xmlns:xlink="http://www.w3.org/1999/xlink" content-type="dwc:verbatimCoordinates" xlink:type="simple"><named-content content-type="geo-json" specific-use="{&#34;type&#34;:&#34;Point&#34;,&#34;coordinates&#34;:[-24.060000,70.680000]}" id="NCID0EFOKM" xlink:type="simple">70.68°N, 24.06°W</named-content></named-content>, 28 Jul 1988, D. Boertmann (DB GR 88-22, C-F-119787), 0 m. Jameson Land, Constable Pynt, Gåseelv, <named-content xmlns:xlink="http://www.w3.org/1999/xlink" content-type="dwc:verbatimCoordinates" xlink:type="simple"><named-content content-type="geo-json" specific-use="{&#34;type&#34;:&#34;Point&#34;,&#34;coordinates&#34;:[-22.700000,70.770000]}" id="NCID0ENOKM" xlink:type="simple">70.77°N, 22.7°W</named-content></named-content>, 18 Jul 1989, S.A. Elborne (SAE-89.121, C-F-2327), 80 m, with <italic><tp:taxon-name><tp:taxon-name-part taxon-name-part-type="genus" reg="Salix">Salix</tp:taxon-name-part> <tp:taxon-name-part taxon-name-part-type="species" reg="arctica">arctica</tp:taxon-name-part></tp:taxon-name></italic> on lakeside. Lower east Skeldal, Kong Oscars Fjord, <named-content xmlns:xlink="http://www.w3.org/1999/xlink" content-type="dwc:verbatimCoordinates" xlink:type="simple"><named-content content-type="geo-json" specific-use="{&#34;type&#34;:&#34;Point&#34;,&#34;coordinates&#34;:[-24.280000,72.270000]}" id="NCID0EAPKM" xlink:type="simple">72.27°N, 24.28°W</named-content></named-content>, 17 Aug 1962, T.T. Elkington (s.n., C-F-6992), 150 m, with <italic><tp:taxon-name><tp:taxon-name-part taxon-name-part-type="genus" reg="Cassiope">Cassiope</tp:taxon-name-part></tp:taxon-name></italic> in tundra and heathland. Lower east Skeldal, Kong Oscars Fjord, <named-content xmlns:xlink="http://www.w3.org/1999/xlink" content-type="dwc:verbatimCoordinates" xlink:type="simple"><named-content content-type="geo-json" specific-use="{&#34;type&#34;:&#34;Point&#34;,&#34;coordinates&#34;:[-24.280000,72.270000]}" id="NCID0EPPKM" xlink:type="simple">72.27°N, 24.28°W</named-content></named-content>, 17 Aug 1962, T.T. Elkington (s.n., C-F-6993), 150 m, with <italic><tp:taxon-name><tp:taxon-name-part taxon-name-part-type="genus" reg="Cassiope">Cassiope</tp:taxon-name-part></tp:taxon-name></italic>, tundra and heathland.</p></tp:treatment-sec><tp:treatment-sec sec-type="distribution" id="SECID0E2PKM"><title>Distribution.</title><p><italic><tp:taxon-name><tp:taxon-name-part taxon-name-part-type="genus" reg="Hebeloma">Hebeloma</tp:taxon-name-part> <tp:taxon-name-part taxon-name-part-type="species" reg="aurantioumbrinum">aurantioumbrinum</tp:taxon-name-part></tp:taxon-name></italic> is one of the five most commonly recorded <italic><tp:taxon-name><tp:taxon-name-part taxon-name-part-type="genus" reg="Hebeloma">Hebeloma</tp:taxon-name-part></tp:taxon-name></italic> in Greenland with 10.5% of the records considered here. It is common and widely distributed in arctic areas in Europe (<xref ref-type="bibr" rid="B4">Beker et al. 2016</xref>). From alpine areas, it is known from North America (<xref ref-type="bibr" rid="B9">Cripps et al. 2019</xref>), but not from the well-investigated alpine mountains in Europe (<xref ref-type="bibr" rid="B4">Beker et al. 2016</xref>). Circumpolar, arctic-alpine.</p></tp:treatment-sec><tp:treatment-sec sec-type="habitat" id="SECID0E6QKM"><title>Habitat and ecology.</title><p>Forty collections with a number of hosts recorded, including: <italic><tp:taxon-name><tp:taxon-name-part taxon-name-part-type="genus" reg="Salix">Salix</tp:taxon-name-part> <tp:taxon-name-part taxon-name-part-type="species" reg="herbacea">herbacea</tp:taxon-name-part></tp:taxon-name></italic> (11), <italic><tp:taxon-name><tp:taxon-name-part taxon-name-part-type="genus" reg="Salix">S.</tp:taxon-name-part> <tp:taxon-name-part taxon-name-part-type="species" reg="arctica">arctica</tp:taxon-name-part></tp:taxon-name></italic> (5), <italic><tp:taxon-name><tp:taxon-name-part taxon-name-part-type="genus" reg="Salix">S.</tp:taxon-name-part> <tp:taxon-name-part taxon-name-part-type="species" reg="glauca">glauca</tp:taxon-name-part></tp:taxon-name></italic> (5), <italic><tp:taxon-name><tp:taxon-name-part taxon-name-part-type="genus" reg="Salix">S.</tp:taxon-name-part> <tp:taxon-name-part taxon-name-part-type="species" reg="arctophila">arctophila</tp:taxon-name-part></tp:taxon-name></italic> (3), <italic><tp:taxon-name><tp:taxon-name-part taxon-name-part-type="genus" reg="Salix">Salix</tp:taxon-name-part></tp:taxon-name></italic> sp. (5), <italic><tp:taxon-name><tp:taxon-name-part taxon-name-part-type="genus" reg="Bistorta">Bistorta</tp:taxon-name-part> <tp:taxon-name-part taxon-name-part-type="species" reg="vivipara">vivipara</tp:taxon-name-part></tp:taxon-name></italic> (8, but never as the only possible associate). The localities are also scattered between wet and dry places, but favoring wet areas with <italic><tp:taxon-name><tp:taxon-name-part taxon-name-part-type="genus" reg="Salix">S.</tp:taxon-name-part> <tp:taxon-name-part taxon-name-part-type="species" reg="herbacea">herbacea</tp:taxon-name-part></tp:taxon-name></italic>, without having a preference for specific soil conditions. <xref ref-type="bibr" rid="B4">Beker et al. (2016)</xref> also found a preference for <italic><tp:taxon-name><tp:taxon-name-part taxon-name-part-type="genus" reg="Salix">Salix</tp:taxon-name-part></tp:taxon-name></italic>, including <italic><tp:taxon-name><tp:taxon-name-part taxon-name-part-type="genus" reg="Salix">S.</tp:taxon-name-part> <tp:taxon-name-part taxon-name-part-type="species" reg="polaris">polaris</tp:taxon-name-part></tp:taxon-name></italic>.</p></tp:treatment-sec><ref-list><ref id="B4"><mixed-citation xmlns:xlink="http://www.w3.org/1999/xlink" xlink:type="simple"><person-group><name name-style="western"><surname>Beker</surname><given-names>HJ</given-names></name><name name-style="western"><surname>Eberhardt</surname><given-names>U</given-names></name><name name-style="western"><surname>Vesterholt</surname><given-names>J</given-names></name></person-group> (<year>2016</year>) <source><italic><tp:taxon-name><tp:taxon-name-part taxon-name-part-type="genus">Hebeloma</tp:taxon-name-part></tp:taxon-name></italic> (Fr.) P. Kumm.</source><publisher-name>Fungi Europaei Edizioni Tecnografica</publisher-name>, <publisher-loc>Lomazzo</publisher-loc>, <size units="page">1232 pp</size>.</mixed-citation></ref><ref id="B9"><mixed-citation xmlns:xlink="http://www.w3.org/1999/xlink" xlink:type="simple"><person-group><name name-style="western"><surname>Cripps</surname><given-names>C</given-names></name><name name-style="western"><surname>Eberhardt</surname><given-names>U</given-names></name><name name-style="western"><surname>Schütz</surname><given-names>N</given-names></name><name name-style="western"><surname>Beker</surname><given-names>HJ</given-names></name><name name-style="western"><surname>Evenson</surname><given-names>VS</given-names></name><name name-style="western"><surname>Horak</surname><given-names>E</given-names></name></person-group> (<year>2019</year>) <article-title>The genus <italic><tp:taxon-name><tp:taxon-name-part taxon-name-part-type="genus">Hebeloma</tp:taxon-name-part></tp:taxon-name></italic> in the Rocky Mountain alpine zone.</article-title><source>MycoKeys</source><volume>46</volume>: <fpage>1</fpage>–<lpage>54</lpage>. <ext-link xlink:type="simple" ext-link-type="doi" xlink:href="10.3897/mycokeys.46.32823">https://doi.org/10.3897/mycokeys.46.32823</ext-link></mixed-citation></ref></ref-list></tp:taxon-treatment>
