# Supplementary material for: A survey of Hebeloma (Hymenogastraceae) in Greenland
Source: MycoKeys. 2021 Apr 19;79:17–118. doi: 10.3897/mycokeys.79.63363 (PMC8076164; doi:10.3897/mycokeys.79.63363)
Supplement: XML Treatment for Hebeloma geminatum [file mycokeys.79.63363-treatment19.xml]

<!DOCTYPE tp:taxon-treatment
  PUBLIC "-//TaxonX//DTD Taxonomic Treatment Publishing DTD v0 20100105//EN" "tax-treatment-NSO.dtd">
<tp:taxon-treatment xmlns:tp="http://www.plazi.org/taxpub"><tp:treatment-meta><kwd-group><label>Taxon classification</label><kwd><named-content xmlns:xlink="http://www.w3.org/1999/xlink" content-type="kingdom">Fungi</named-content></kwd><kwd><named-content xmlns:xlink="http://www.w3.org/1999/xlink" content-type="order">Agaricales</named-content></kwd><kwd><named-content xmlns:xlink="http://www.w3.org/1999/xlink" content-type="family">Hymenogastraceae</named-content></kwd></kwd-group><mixed-citation publication-type="journal"><person-group><name><surname>Eberhardt</surname><given-names>Ursula</given-names></name><name><surname>Beker</surname><given-names>Henry J.</given-names></name><name><surname>Borgen</surname><given-names>Torbjørn</given-names></name><name><surname>Knudsen</surname><given-names>Henning</given-names></name><name><surname>Schütz</surname><given-names>Nicole</given-names></name><name><surname>Elborne</surname><given-names>Steen A.</given-names></name></person-group><article-title>A survey of <italic><tp:taxon-name><tp:taxon-name-part taxon-name-part-type="genus" reg="Hebeloma">Hebeloma</tp:taxon-name-part></tp:taxon-name></italic> (<tp:taxon-name><tp:taxon-name-part taxon-name-part-type="family">Hymenogastraceae</tp:taxon-name-part></tp:taxon-name>) in Greenland</article-title><source>MycoKeys</source><day>19</day><month>4</month><year>2021</year><volume>79</volume><fpage>17</fpage><lpage>118</lpage><pub-id pub-id-type="doi">10.3897/mycokeys.79.63363</pub-id></mixed-citation></tp:treatment-meta><tp:nomenclature><tp:taxon-name><object-id xmlns:xlink="http://www.w3.org/1999/xlink" content-type="arpha" xlink:type="simple">1CC309F6-A81A-5D5C-AAA6-0E06DE3D285A</object-id>
            <tp:taxon-name-part taxon-name-part-type="genus" reg="Hebeloma">Hebeloma</tp:taxon-name-part>
            <tp:taxon-name-part taxon-name-part-type="species" reg="geminatum">geminatum</tp:taxon-name-part>
          </tp:taxon-name><tp:taxon-authority>Beker, Vesterh. &amp; U. Eberh.; Eberhardt, Beker &amp; Vesterholt, Persoonia 35: 122, 2015.</tp:taxon-authority><xref ref-type="fig" rid="F25">Fig. 25</xref></tp:nomenclature><tp:treatment-sec sec-type="description" id="SECID0EMVKM"><title>Macroscopic description.</title><p>Cap 2.0–12.0 cm in diameter, usually convex, sometimes broadly umbonate or applanate, margin usually smooth, occasionally involute, crenulate or upturned with age, tacky when moist, not hygrophanous usually uniformly colored, rarely bicolored, at center usually cream or whitish, sometimes a little yellowish, at margin paler, cream to whitish, without any traces of veil. Lamellae initially very pale brown, later clay-brown, adnate to emarginate, maximum depth 4–8 mm, number of lamellae {L} 62–100, with visible droplets and white fimbriate edge. Stem 1.5–11.0 × 0.7–1.5 {median} × 0.7–1.6 {base} cm, initially whitish, later pale brownish, initially pruinose, apex with watery droplets, cylindrical to clavate, stem Q (2.1–)2.5–9.2(–10.6), floccose. Context firm, stem interior stuffed, becoming hollow with age, flesh usually not discoloring from base. Smell raphanoid. Taste mild, raphanoid. Spore deposit brownish olive to grayish brown.</p><fig id="F25" position="float" orientation="portrait"><object-id xmlns:xlink="http://www.w3.org/1999/xlink" content-type="doi" xlink:type="simple">10.3897/mycokeys.79.63363.figure25</object-id><object-id xmlns:xlink="http://www.w3.org/1999/xlink" content-type="arpha" xlink:type="simple">B8AAD577-F883-5BCD-893C-1C86C9C0DB7C</object-id><label>Figure 25.</label><caption><p><italic><tp:taxon-name><tp:taxon-name-part taxon-name-part-type="genus" reg="Hebeloma">Hebeloma</tp:taxon-name-part> <tp:taxon-name-part taxon-name-part-type="species" reg="geminatum">geminatum</tp:taxon-name-part></tp:taxon-name></italic><bold>A</bold> HK18.379B, photograph H. Knudsen <bold>B</bold> distribution of cited collections <bold>C</bold> spores ×1600 and <bold>D</bold> cheilocystidia ×1000 of HK18.379B in Melzer’s reagent. Scale bars: 5 µm; microphotographs H.K.J. Beker.</p></caption><graphic xmlns:xlink="http://www.w3.org/1999/xlink" xlink:href="mycokeys-79-017-g025.jpg" position="float" orientation="portrait" xlink:type="simple" id="oo_533416.jpg"><uri content-type="original_file" xlink:type="simple">https://binary.pensoft.net/fig/533416</uri></graphic></fig></tp:treatment-sec><tp:treatment-sec sec-type="description" id="SECID0ERWKM"><title>Microscopic description.</title><p>Spores amygdaloid, on ave. 10.0–11.0 × 5.5–6.5 µm, ave. Q = 1.7–1.9, grayish yellow to yellow-brown to brown, guttulate, weakly to distinctly ornamented (<abbrev xmlns:xlink="http://www.w3.org/1999/xlink" xlink:title="ornamentation 2" id="ABBRID0EXWKM" xlink:type="simple">O2</abbrev><abbrev xmlns:xlink="http://www.w3.org/1999/xlink" xlink:title="ornamentation 3" id="ABBRID0E2WKM" xlink:type="simple">O3</abbrev>), perispore somewhat loosening ((<abbrev xmlns:xlink="http://www.w3.org/1999/xlink" xlink:title="perispore 0" id="ABBRID0E6WKM" xlink:type="simple">P0</abbrev>) <abbrev xmlns:xlink="http://www.w3.org/1999/xlink" xlink:title="perispore 1" id="ABBRID0EDXKM" xlink:type="simple">P1</abbrev> (<abbrev xmlns:xlink="http://www.w3.org/1999/xlink" xlink:title="perispore 2" id="ABBRID0EHXKM" xlink:type="simple">P2</abbrev>)), indextrinoid or indistinctly dextrinoid (<abbrev xmlns:xlink="http://www.w3.org/1999/xlink" xlink:title="dextrinoidity 0" id="ABBRID0ELXKM" xlink:type="simple">D0</abbrev><abbrev xmlns:xlink="http://www.w3.org/1999/xlink" xlink:title="dextrinoidity 1" id="ABBRID0EPXKM" xlink:type="simple">D1</abbrev>). Basidia 25–35 × 7–9 µm, ave. Q = 3.3–4.3, mostly four-spored. Cheilocystidia clavate-stipitate or spathulate-stipitate and occasionally capitate-stipitate or clavate-lageniform, occasionally characteristically bifurcate, with a median wall thickening, septate or sinuate, on ave. 50–72 × 8–10.5 (apex) × 4–4.5 (middle) × 3.5–5 (base) µm, ratios A/M = 1.76–2.57, A/B = 1.68–2.85, B/M = 0.81–1.19. Epicutis an ixocutis, 110–200 µm thick (measured from exsiccata), maximum hyphae width 5–8 µm, variably encrusted, trama elements beneath subcutis cylindrical, ellipsoid, sausage-shaped up to 16 µm wide. Caulocystidia similar to cheilocystidia, up to 70 µm long and 12 µm wide.</p></tp:treatment-sec><tp:treatment-sec sec-type="Collections examined" id="SECID0ETXKM"><title>Collections examined.</title><p><bold>S-Greenland</bold>: Sermiliarsuk, Sioralik, Aasivii, <named-content xmlns:xlink="http://www.w3.org/1999/xlink" content-type="dwc:verbatimCoordinates" xlink:type="simple"><named-content content-type="geo-json" specific-use="{&#34;type&#34;:&#34;Point&#34;,&#34;coordinates&#34;:[-48.330000,65.530000]}" id="NCID0E5XKM" xlink:type="simple">65.53°N, 48.33°W</named-content></named-content>, 30 Aug 1997, T. Borgen (TB97.154a, C-F-103508), with <italic><tp:taxon-name><tp:taxon-name-part taxon-name-part-type="genus" reg="Betula">Betula</tp:taxon-name-part> <tp:taxon-name-part taxon-name-part-type="species" reg="pubescens">pubescens</tp:taxon-name-part></tp:taxon-name></italic>, 50 m. <bold>W-Greenland</bold>: Kangerlussuaq, c. 2 km W of the Airport, Mt. Hassel, <named-content xmlns:xlink="http://www.w3.org/1999/xlink" content-type="dwc:verbatimCoordinates" xlink:type="simple"><named-content content-type="geo-json" specific-use="{&#34;type&#34;:&#34;Point&#34;,&#34;coordinates&#34;:[-50.680000,67.060000]}" id="NCID0ETYKM" xlink:type="simple">67.06°N, 50.68°W</named-content></named-content>, 10 Aug 2000, A-M. Larsen, T. Borgen (TB00.065, C-F-103514), 50 m, with <italic><tp:taxon-name><tp:taxon-name-part taxon-name-part-type="genus" reg="Salix">Salix</tp:taxon-name-part> <tp:taxon-name-part taxon-name-part-type="species" reg="glauca">glauca</tp:taxon-name-part></tp:taxon-name></italic> in copse. Kangerlussuaq, Hassells Fjeld, Kløftsøerne, <named-content xmlns:xlink="http://www.w3.org/1999/xlink" content-type="dwc:verbatimCoordinates" xlink:type="simple"><named-content content-type="geo-json" specific-use="{&#34;type&#34;:&#34;Point&#34;,&#34;coordinates&#34;:[-50.710000,67.010000]}" id="NCID0EGZKM" xlink:type="simple">67.01°N, 50.71°W</named-content></named-content>, 27 Aug 2018, H. Knudsen (HK18.379B, C-F-111117), 300 m, with <italic><tp:taxon-name><tp:taxon-name-part taxon-name-part-type="genus" reg="Salix">Salix</tp:taxon-name-part> <tp:taxon-name-part taxon-name-part-type="species" reg="glauca">glauca</tp:taxon-name-part></tp:taxon-name></italic>, <italic><tp:taxon-name><tp:taxon-name-part taxon-name-part-type="genus" reg="Betula">Betula</tp:taxon-name-part> <tp:taxon-name-part taxon-name-part-type="species" reg="nana">nana</tp:taxon-name-part></tp:taxon-name></italic> in heathland.</p></tp:treatment-sec><tp:treatment-sec sec-type="distribution" id="SECID0EB1KM"><title>Distribution.</title><p>Only known from two localities in southwestern Greenland. Generally distributed over much of Europe, but lacking in the Mediterranean region. Northernmost European localities are from Norway at just above 70°N. This species has already been recorded in North America (<ext-link xmlns:xlink="http://www.w3.org/1999/xlink" xlink:type="simple" ext-link-type="uri" xlink:href="https://mycoportal.org/portal/collections/list.php">https://mycoportal.org/portal/collections/list.php</ext-link>, accessed 2 Dec 2020) but how common it is, is not yet known. Temperate and boreal, with a few records from the Low Arctic zone.</p></tp:treatment-sec><tp:treatment-sec sec-type="habitat" id="SECID0EM1KM"><title>Habitat and ecology.</title><p>Only three collections with <italic><tp:taxon-name><tp:taxon-name-part taxon-name-part-type="genus" reg="Salix">Salix</tp:taxon-name-part> <tp:taxon-name-part taxon-name-part-type="species" reg="glauca">glauca</tp:taxon-name-part></tp:taxon-name></italic>, <italic><tp:taxon-name><tp:taxon-name-part taxon-name-part-type="genus" reg="Betula">Betula</tp:taxon-name-part> <tp:taxon-name-part taxon-name-part-type="species" reg="nana">nana</tp:taxon-name-part></tp:taxon-name></italic> and <italic><tp:taxon-name><tp:taxon-name-part taxon-name-part-type="genus" reg="Betula">B.</tp:taxon-name-part> <tp:taxon-name-part taxon-name-part-type="species" reg="pubescens">pubescens</tp:taxon-name-part></tp:taxon-name></italic>, but when recorded on 27 Aug. 2018, on the south-exposed side of Mt. Hassell, it was numerous and, remarkably, the only agaric present. From Europe, there are a number of hosts recorded, including many deciduous and coniferous trees (<xref ref-type="bibr" rid="B4">Beker et al. 2016</xref>).</p></tp:treatment-sec><ref-list><ref id="B4"><mixed-citation xmlns:xlink="http://www.w3.org/1999/xlink" xlink:type="simple"><person-group><name name-style="western"><surname>Beker</surname><given-names>HJ</given-names></name><name name-style="western"><surname>Eberhardt</surname><given-names>U</given-names></name><name name-style="western"><surname>Vesterholt</surname><given-names>J</given-names></name></person-group> (<year>2016</year>) <source><italic><tp:taxon-name><tp:taxon-name-part taxon-name-part-type="genus">Hebeloma</tp:taxon-name-part></tp:taxon-name></italic> (Fr.) P. Kumm.</source><publisher-name>Fungi Europaei Edizioni Tecnografica</publisher-name>, <publisher-loc>Lomazzo</publisher-loc>, <size units="page">1232 pp</size>.</mixed-citation></ref></ref-list></tp:taxon-treatment>
