# Supplementary material for: A survey of Hebeloma (Hymenogastraceae) in Greenland
Source: MycoKeys. 2021 Apr 19;79:17–118. doi: 10.3897/mycokeys.79.63363 (PMC8076164; doi:10.3897/mycokeys.79.63363)
Supplement: XML Treatment for Hebeloma helodes [file mycokeys.79.63363-treatment20.xml]

<!DOCTYPE tp:taxon-treatment
  PUBLIC "-//TaxonX//DTD Taxonomic Treatment Publishing DTD v0 20100105//EN" "tax-treatment-NSO.dtd">
<tp:taxon-treatment xmlns:tp="http://www.plazi.org/taxpub"><tp:treatment-meta><kwd-group><label>Taxon classification</label><kwd><named-content xmlns:xlink="http://www.w3.org/1999/xlink" content-type="kingdom">Fungi</named-content></kwd><kwd><named-content xmlns:xlink="http://www.w3.org/1999/xlink" content-type="order">Agaricales</named-content></kwd><kwd><named-content xmlns:xlink="http://www.w3.org/1999/xlink" content-type="family">Hymenogastraceae</named-content></kwd></kwd-group><mixed-citation publication-type="journal"><person-group><name><surname>Eberhardt</surname><given-names>Ursula</given-names></name><name><surname>Beker</surname><given-names>Henry J.</given-names></name><name><surname>Borgen</surname><given-names>Torbjørn</given-names></name><name><surname>Knudsen</surname><given-names>Henning</given-names></name><name><surname>Schütz</surname><given-names>Nicole</given-names></name><name><surname>Elborne</surname><given-names>Steen A.</given-names></name></person-group><article-title>A survey of <italic><tp:taxon-name><tp:taxon-name-part taxon-name-part-type="genus" reg="Hebeloma">Hebeloma</tp:taxon-name-part></tp:taxon-name></italic> (<tp:taxon-name><tp:taxon-name-part taxon-name-part-type="family">Hymenogastraceae</tp:taxon-name-part></tp:taxon-name>) in Greenland</article-title><source>MycoKeys</source><day>19</day><month>4</month><year>2021</year><volume>79</volume><fpage>17</fpage><lpage>118</lpage><pub-id pub-id-type="doi">10.3897/mycokeys.79.63363</pub-id></mixed-citation></tp:treatment-meta><tp:nomenclature><tp:taxon-name><object-id xmlns:xlink="http://www.w3.org/1999/xlink" content-type="arpha" xlink:type="simple">8B5AB0F0-D57F-573C-B2A9-7B15834F3D24</object-id>
            <tp:taxon-name-part taxon-name-part-type="genus" reg="Hebeloma">Hebeloma</tp:taxon-name-part>
            <tp:taxon-name-part taxon-name-part-type="species" reg="helodes">helodes</tp:taxon-name-part>
          </tp:taxon-name><tp:taxon-authority>J. Favre; Beitr. Kryptfl. Schweiz 10(3): 214, 1948.</tp:taxon-authority><xref ref-type="fig" rid="F26">Fig. 26</xref></tp:nomenclature><tp:treatment-sec sec-type="description" id="SECID0E63KM"><title>Macroscopic description.</title><p>Cap 1.3–3.8 cm in diameter, convex or sometimes weakly umbonate becoming umbilicate with age, margin usually involute at least when young, tacky when moist, not hygrophanous, mostly uniformly colored or variably bicolored, at center light ochraceous to yellowish to yellowish-brown or pale reddish brown and at margin whitish to pale cream, sometimes with remains of universal veil. Lamellae initially whitish later persistently cream, attachment emarginate, occasionally adnate, maximum depth 3–4.5 mm, number of lamellae {L} 33–54, droplets present and visible at least with × 10 lens, white fimbriate edge present. Stem 1.5–6.5 × 2.0–7.0 {median} × (2–)2.9–6.5(–7) {base} cm, whitish tomentose flocculose in the entire length, cylindrical to clavate, stem Q (3.3–)4.7–20, floccose. Context firm, stem interior stuffed, later becoming hollow, stem flesh not discoloring from base but with some weak discoloration with age. Smell raphanoid. Taste mild, raphanoid. Spore deposit dark olive buff to brownish olive.</p><fig id="F26" position="float" orientation="portrait"><object-id xmlns:xlink="http://www.w3.org/1999/xlink" content-type="doi" xlink:type="simple">10.3897/mycokeys.79.63363.figure26</object-id><object-id xmlns:xlink="http://www.w3.org/1999/xlink" content-type="arpha" xlink:type="simple">4D0701F1-4079-5141-B1DC-34E83BBDBF57</object-id><label>Figure 26.</label><caption><p><italic><tp:taxon-name><tp:taxon-name-part taxon-name-part-type="genus" reg="Hebeloma">Hebeloma</tp:taxon-name-part> <tp:taxon-name-part taxon-name-part-type="species" reg="helodes">helodes</tp:taxon-name-part></tp:taxon-name></italic><bold>A</bold> TB88.114, photograph T. Borgen <bold>B</bold> distribution of cited collections <bold>C</bold> spores ×1600 and <bold>D</bold> cheilocystidia ×1000 of TB88.114 in Melzer’s reagent. Scale bars: 5 µm; microphotographs H.K.J. Beker.</p></caption><graphic xmlns:xlink="http://www.w3.org/1999/xlink" xlink:href="mycokeys-79-017-g026.jpg" position="float" orientation="portrait" xlink:type="simple" id="oo_533417.jpg"><uri content-type="original_file" xlink:type="simple">https://binary.pensoft.net/fig/533417</uri></graphic></fig></tp:treatment-sec><tp:treatment-sec sec-type="description" id="SECID0EE5KM"><title>Microscopic description.</title><p>Spores amygdaloid, on ave. 9.0–11.0 × 5.0–6.0 µm, ave. Q = 1.6–2.0, yellow to pale brown, usually guttulate, weakly to distinctly ornamented (<abbrev xmlns:xlink="http://www.w3.org/1999/xlink" xlink:title="ornamentation 2" id="ABBRID0EK5KM" xlink:type="simple">O2</abbrev><abbrev xmlns:xlink="http://www.w3.org/1999/xlink" xlink:title="ornamentation 3" id="ABBRID0EO5KM" xlink:type="simple">O3</abbrev>), perispore somewhat to distinctly loosening ((<abbrev xmlns:xlink="http://www.w3.org/1999/xlink" xlink:title="perispore 0" id="ABBRID0ES5KM" xlink:type="simple">P0</abbrev>) <abbrev xmlns:xlink="http://www.w3.org/1999/xlink" xlink:title="perispore 1" id="ABBRID0EW5KM" xlink:type="simple">P1</abbrev><abbrev xmlns:xlink="http://www.w3.org/1999/xlink" xlink:title="perispore 2" id="ABBRID0E15KM" xlink:type="simple">P2</abbrev>), indextrinoid to indistinctly dextrinoid, rarely distinctly dextrinoid (<abbrev xmlns:xlink="http://www.w3.org/1999/xlink" xlink:title="dextrinoidity 0" id="ABBRID0E55KM" xlink:type="simple">D0</abbrev><abbrev xmlns:xlink="http://www.w3.org/1999/xlink" xlink:title="dextrinoidity 1" id="ABBRID0EC6KM" xlink:type="simple">D1</abbrev> (<abbrev xmlns:xlink="http://www.w3.org/1999/xlink" xlink:title="dextrinoidity 2" id="ABBRID0EG6KM" xlink:type="simple">D2</abbrev>)). Basidia 22–27(–30) × 7–9 µm, ave. Q = 2.8–4.2, mostly four-spored. Cheilocystidia clavate-stipitate to capitate stipitate, occasionally more clavate-lageniform, often with characteristic apical or less frequently median wall thickening, occasionally septate, on ave. 44–63 × 8.5–11.5 (apex) × 4–5 (middle) × 3.5–5.5 (base) µm, ratios A/M = 1.90–2.86, A/B = 2.02–3.38, B/M = 0.77–1.17. Epicutis an ixocutis, 100–135 µm thick (measured from exsiccata), maximum hyphae width 5–6 µm, sometimes encrusted, trama elements beneath subcutis sausage-shaped up to 15 µm wide. Caulocystidia similar to cheilocystidia, but short, up to 11 µm wide at apex.</p></tp:treatment-sec><tp:treatment-sec sec-type="Collections examined" id="SECID0EK6KM"><title>Collections examined.</title><p><bold>S-Greenland</bold>: Kangilinnguit, <named-content xmlns:xlink="http://www.w3.org/1999/xlink" content-type="dwc:verbatimCoordinates" xlink:type="simple"><named-content content-type="geo-json" specific-use="{&#34;type&#34;:&#34;Point&#34;,&#34;coordinates&#34;:[-48.600000,61.140000]}" id="NCID0EV6KM" xlink:type="simple">61.14°N, 48.6°W</named-content></named-content>, 10 Aug 1985, T. Borgen (TB85.072, C-F-103460), 25 m, with <italic><tp:taxon-name><tp:taxon-name-part taxon-name-part-type="genus" reg="Alnus">Alnus</tp:taxon-name-part> <tp:taxon-name-part taxon-name-part-type="species" reg="alnobetulae">alnobetulae</tp:taxon-name-part></tp:taxon-name></italic> in copse. Kangilinnguit, <named-content xmlns:xlink="http://www.w3.org/1999/xlink" content-type="dwc:verbatimCoordinates" xlink:type="simple"><named-content content-type="geo-json" specific-use="{&#34;type&#34;:&#34;Point&#34;,&#34;coordinates&#34;:[-48.600000,61.140000]}" id="NCID0EIALM" xlink:type="simple">61.14°N, 48.6°W</named-content></named-content>, 11 Aug 1985, T. Borgen (TB85.090, C-F-103476), 25 m, with <italic><tp:taxon-name><tp:taxon-name-part taxon-name-part-type="genus" reg="Alnus">Alnus</tp:taxon-name-part> <tp:taxon-name-part taxon-name-part-type="species" reg="alnobetulae">alnobetulae</tp:taxon-name-part></tp:taxon-name></italic> in copse. Kangilinnguit, <named-content xmlns:xlink="http://www.w3.org/1999/xlink" content-type="dwc:verbatimCoordinates" xlink:type="simple"><named-content content-type="geo-json" specific-use="{&#34;type&#34;:&#34;Point&#34;,&#34;coordinates&#34;:[-48.100000,61.230000]}" id="NCID0E2ALM" xlink:type="simple">61.23°N, 48.10°W</named-content></named-content>, 10 Aug 1985, T. Borgen (TB85.065, C-F-103525), 25 m, with <italic><tp:taxon-name><tp:taxon-name-part taxon-name-part-type="genus" reg="Salix">Salix</tp:taxon-name-part> <tp:taxon-name-part taxon-name-part-type="species" reg="glauca">glauca</tp:taxon-name-part></tp:taxon-name></italic> in heathland. Narsaq, <named-content xmlns:xlink="http://www.w3.org/1999/xlink" content-type="dwc:verbatimCoordinates" xlink:type="simple"><named-content content-type="geo-json" specific-use="{&#34;type&#34;:&#34;Point&#34;,&#34;coordinates&#34;:[-46.050000,60.910000]}" id="NCID0EOBLM" xlink:type="simple">60.91°N, 46.05°W</named-content></named-content>, 3 Aug 1993, E. Rald (ER 93.153, C-F-104317), 20 m, with <italic><tp:taxon-name><tp:taxon-name-part taxon-name-part-type="genus" reg="Salix">Salix</tp:taxon-name-part> <tp:taxon-name-part taxon-name-part-type="species" reg="glauca">glauca</tp:taxon-name-part></tp:taxon-name></italic> in scrubland. Paamiut, <named-content xmlns:xlink="http://www.w3.org/1999/xlink" content-type="dwc:verbatimCoordinates" xlink:type="simple"><named-content content-type="geo-json" specific-use="{&#34;type&#34;:&#34;Point&#34;,&#34;coordinates&#34;:[-49.400000,62.010000]}" id="NCID0EBCLM" xlink:type="simple">62.01°N, 49.4°W</named-content></named-content>, 29 Aug 1988, T. Borgen (TB88.114, C-F-4003), 50 m, in scrubland.</p></tp:treatment-sec><tp:treatment-sec sec-type="distribution" id="SECID0EGCLM"><title>Distribution.</title><p>Only found in a few localities in southern Greenland. Generally distributed in warm and cold temperate Europe with a few records from subarctic Norway and Finland and missing in southern Europe. The Greenland records fit well with the European records, the records from southern Greenland (Paamiut, 62.01) being the northernmost hitherto found.</p></tp:treatment-sec><tp:treatment-sec sec-type="habitat" id="SECID0ELCLM"><title>Habitat and ecology.</title><p>Five collections from heath- and scrubland recorded with <italic><tp:taxon-name><tp:taxon-name-part taxon-name-part-type="genus" reg="Salix">Salix</tp:taxon-name-part> <tp:taxon-name-part taxon-name-part-type="species" reg="glauca">glauca</tp:taxon-name-part></tp:taxon-name></italic> and <italic><tp:taxon-name><tp:taxon-name-part taxon-name-part-type="genus" reg="Alnus">Alnus</tp:taxon-name-part> <tp:taxon-name-part taxon-name-part-type="species" reg="alnobetulae">alnobetulae</tp:taxon-name-part></tp:taxon-name></italic>. <xref ref-type="bibr" rid="B4">Beker et al. (2016)</xref> suspect association with various deciduous tree families.</p></tp:treatment-sec><ref-list><ref id="B4"><mixed-citation xmlns:xlink="http://www.w3.org/1999/xlink" xlink:type="simple"><person-group><name name-style="western"><surname>Beker</surname><given-names>HJ</given-names></name><name name-style="western"><surname>Eberhardt</surname><given-names>U</given-names></name><name name-style="western"><surname>Vesterholt</surname><given-names>J</given-names></name></person-group> (<year>2016</year>) <source><italic><tp:taxon-name><tp:taxon-name-part taxon-name-part-type="genus">Hebeloma</tp:taxon-name-part></tp:taxon-name></italic> (Fr.) P. Kumm.</source><publisher-name>Fungi Europaei Edizioni Tecnografica</publisher-name>, <publisher-loc>Lomazzo</publisher-loc>, <size units="page">1232 pp</size>.</mixed-citation></ref></ref-list></tp:taxon-treatment>
