# Supplementary material for: A survey of Hebeloma (Hymenogastraceae) in Greenland
Source: MycoKeys. 2021 Apr 19;79:17–118. doi: 10.3897/mycokeys.79.63363 (PMC8076164; doi:10.3897/mycokeys.79.63363)
Supplement: XML Treatment for Hebeloma louiseae [file mycokeys.79.63363-treatment21.xml]

<!DOCTYPE tp:taxon-treatment
  PUBLIC "-//TaxonX//DTD Taxonomic Treatment Publishing DTD v0 20100105//EN" "tax-treatment-NSO.dtd">
<tp:taxon-treatment xmlns:tp="http://www.plazi.org/taxpub"><tp:treatment-meta><kwd-group><label>Taxon classification</label><kwd><named-content xmlns:xlink="http://www.w3.org/1999/xlink" content-type="kingdom">Fungi</named-content></kwd><kwd><named-content xmlns:xlink="http://www.w3.org/1999/xlink" content-type="order">Agaricales</named-content></kwd><kwd><named-content xmlns:xlink="http://www.w3.org/1999/xlink" content-type="family">Hymenogastraceae</named-content></kwd></kwd-group><mixed-citation publication-type="journal"><person-group><name><surname>Eberhardt</surname><given-names>Ursula</given-names></name><name><surname>Beker</surname><given-names>Henry J.</given-names></name><name><surname>Borgen</surname><given-names>Torbjørn</given-names></name><name><surname>Knudsen</surname><given-names>Henning</given-names></name><name><surname>Schütz</surname><given-names>Nicole</given-names></name><name><surname>Elborne</surname><given-names>Steen A.</given-names></name></person-group><article-title>A survey of <italic><tp:taxon-name><tp:taxon-name-part taxon-name-part-type="genus" reg="Hebeloma">Hebeloma</tp:taxon-name-part></tp:taxon-name></italic> (<tp:taxon-name><tp:taxon-name-part taxon-name-part-type="family">Hymenogastraceae</tp:taxon-name-part></tp:taxon-name>) in Greenland</article-title><source>MycoKeys</source><day>19</day><month>4</month><year>2021</year><volume>79</volume><fpage>17</fpage><lpage>118</lpage><pub-id pub-id-type="doi">10.3897/mycokeys.79.63363</pub-id></mixed-citation></tp:treatment-meta><tp:nomenclature><tp:taxon-name><object-id xmlns:xlink="http://www.w3.org/1999/xlink" content-type="arpha" xlink:type="simple">AE6CF12A-791A-52E4-97B2-E89F47BA3A53</object-id>
            <tp:taxon-name-part taxon-name-part-type="genus" reg="Hebeloma">Hebeloma</tp:taxon-name-part>
            <tp:taxon-name-part taxon-name-part-type="species" reg="louiseae">louiseae</tp:taxon-name-part>
          </tp:taxon-name><tp:taxon-authority>Beker, Vesterh. &amp; U. Eberh.; Eberhardt, Beker &amp; Vesterholt, Persoonia 35: 127, 2015.</tp:taxon-authority><xref ref-type="fig" rid="F27">Fig. 27</xref></tp:nomenclature><tp:treatment-sec sec-type="description" id="SECID0ETELM"><title>Macroscopic description.</title><p>Cap 0.7–2.2 cm in diameter, convex to broadly umbonate, margin smooth to crenulate, tacky when moist, not hygrophanous, uniformly colored or indistinctly bicolored, at center clay-buff to dark olive buff, margin very thin, grayish pink or central color extending to margin, with no traces of veil. Lamellae initially pale, later sordid clay-brown, emarginate, maximum depth 2 mm, number of lamellae {L} 28–40, droplets often absent but occasionally visible even with the naked eye, white fimbriate edge present. Stem 0.8–2.5 × 0.2–0.3 {median} × 0.1–0.3 {base} cm, initially pale, later sordid brownish, cylindrical to clavate, occasionally tapering, stem Q (4–)4.6–7.6(–9.2), pruinose to slightly fibrillose. Context firm, interior stuffed, flesh discoloring weakly from base. Smell absent or raphanoid. Taste not recorded. Spore deposit grayish brown.</p><fig id="F27" position="float" orientation="portrait"><object-id xmlns:xlink="http://www.w3.org/1999/xlink" content-type="doi" xlink:type="simple">10.3897/mycokeys.79.63363.figure27</object-id><object-id xmlns:xlink="http://www.w3.org/1999/xlink" content-type="arpha" xlink:type="simple">E14F7006-5412-555C-BB1F-54B787AFB03B</object-id><label>Figure 27.</label><caption><p><italic><tp:taxon-name><tp:taxon-name-part taxon-name-part-type="genus" reg="Hebeloma">Hebeloma</tp:taxon-name-part> <tp:taxon-name-part taxon-name-part-type="species" reg="louiseae">louiseae</tp:taxon-name-part></tp:taxon-name></italic><bold>A</bold> SAE-2017.125, photograph S.A. Elborne <bold>B</bold> distribution of cited collections <bold>C</bold> spores ×1600 and <bold>D</bold> cheilocystidia ×1000 of HK17.128A.146 in Melzer’s reagent. Scale bars: 5 µm; microphotographs H.K.J. Beker.</p></caption><graphic xmlns:xlink="http://www.w3.org/1999/xlink" xlink:href="mycokeys-79-017-g027.jpg" position="float" orientation="portrait" xlink:type="simple" id="oo_533418.jpg"><uri content-type="original_file" xlink:type="simple">https://binary.pensoft.net/fig/533418</uri></graphic></fig></tp:treatment-sec><tp:treatment-sec sec-type="description" id="SECID0EYFLM"><title>Microscopic description.</title><p>Spores amygdaloid, limoniform, weakly to strongly papillate, on ave. 12.0–13.0 × 7.0–7.5 µm, ave. Q = 1.6–1.8, yellow brown to brown, guttulate, almost smooth to weakly ornamented (<abbrev xmlns:xlink="http://www.w3.org/1999/xlink" xlink:title="ornamentation 1" id="ABBRID0E5FLM" xlink:type="simple">O1</abbrev><abbrev xmlns:xlink="http://www.w3.org/1999/xlink" xlink:title="ornamentation 2" id="ABBRID0ECGLM" xlink:type="simple">O2</abbrev>), perispore not loosening (<abbrev xmlns:xlink="http://www.w3.org/1999/xlink" xlink:title="perispore 0" id="ABBRID0EGGLM" xlink:type="simple">P0</abbrev>), indextrinoid to indistinctly dextrinoid (<abbrev xmlns:xlink="http://www.w3.org/1999/xlink" xlink:title="dextrinoidity 0" id="ABBRID0EKGLM" xlink:type="simple">D0</abbrev><abbrev xmlns:xlink="http://www.w3.org/1999/xlink" xlink:title="dextrinoidity 1" id="ABBRID0EOGLM" xlink:type="simple">D1</abbrev> (<abbrev xmlns:xlink="http://www.w3.org/1999/xlink" xlink:title="dextrinoidity 2" id="ABBRID0ESGLM" xlink:type="simple">D2</abbrev>)). Basidia 24–56 × 6–12 µm, ave. Q = 3.2–4.6, mostly four-spored. Cheilocystidia clavate-stipitate, occasionally spathulate-stipitate or capitate-stipitate or clavate-lageniform, occasionally with characteristic apical wall thickening, occasionally bifurcate, septate or sinuate, on ave. 42–59 × 6–11 (apex) × 4.0–5.5 (middle) × 3.5–6.0 (base) µm, ratios A/M = 1.48–2.51, A/B = 1.99–2.92, B/M = 0.81–1.24. Epicutis an ixocutis, up to 100 µm thick (measured from exsiccata), maximum hyphae width 6 µm, sometimes encrusted, trama elements beneath subcutis cylindrical, sausage-shaped. Caulocystidia similar to cheilocystidia, up to 75 µm long.</p></tp:treatment-sec><tp:treatment-sec sec-type="Collections examined" id="SECID0EWGLM"><title>Collections examined.</title><p><bold>W-Greenland</bold>: Kangerlussuaq, c. 2 km W of the Airport, <named-content xmlns:xlink="http://www.w3.org/1999/xlink" content-type="dwc:verbatimCoordinates" xlink:type="simple"><named-content content-type="geo-json" specific-use="{&#34;type&#34;:&#34;Point&#34;,&#34;coordinates&#34;:[-50.680000,67.060000]}" id="NCID0EBHLM" xlink:type="simple">67.06°N, 50.68°W</named-content></named-content>, 10 Aug 2000, A-M. Larsen, T. Borgen (TB00.061, C-F-103518), 50 m, with <italic><tp:taxon-name><tp:taxon-name-part taxon-name-part-type="genus" reg="Salix">Salix</tp:taxon-name-part> <tp:taxon-name-part taxon-name-part-type="species" reg="glauca">glauca</tp:taxon-name-part></tp:taxon-name></italic> in ditch. Kangerlussuaq, Sandflugtsdalen, <named-content xmlns:xlink="http://www.w3.org/1999/xlink" content-type="dwc:verbatimCoordinates" xlink:type="simple"><named-content content-type="geo-json" specific-use="{&#34;type&#34;:&#34;Point&#34;,&#34;coordinates&#34;:[-50.420000,67.060000]}" id="NCID0EUHLM" xlink:type="simple">67.06°N, 50.42°W</named-content></named-content>, 25 Aug 2016, S.A. Elborne (SAE-2016.197-GR, C-F-106747), 110 m, with <italic><tp:taxon-name><tp:taxon-name-part taxon-name-part-type="genus" reg="Salix">Salix</tp:taxon-name-part> <tp:taxon-name-part taxon-name-part-type="species" reg="glauca">glauca</tp:taxon-name-part></tp:taxon-name></italic> in dune slack. <bold>E-Greenland</bold>: Jameson Land, Nerlerit Inaat/Constable Pynt, delta of Gåseelv valley, <named-content xmlns:xlink="http://www.w3.org/1999/xlink" content-type="dwc:verbatimCoordinates" xlink:type="simple"><named-content content-type="geo-json" specific-use="{&#34;type&#34;:&#34;Point&#34;,&#34;coordinates&#34;:[-22.650000,70.760000]}" id="NCID0EJILM" xlink:type="simple">70.76°N, 22.65°W</named-content></named-content>, 6 Aug 2017, H. Knudsen (HK17.128, C-F-105029), 40 m. Jameson Land, Nerlerit Inaat/Constable Pynt, delta of Gåseelv valley, <named-content xmlns:xlink="http://www.w3.org/1999/xlink" content-type="dwc:verbatimCoordinates" xlink:type="simple"><named-content content-type="geo-json" specific-use="{&#34;type&#34;:&#34;Point&#34;,&#34;coordinates&#34;:[-22.650000,70.760000]}" id="NCID0ERILM" xlink:type="simple">70.76°N, 22.65°W</named-content></named-content>, 6 Aug 2017, S.A. Elborne (SAE-2017.125A-GR, C-F-106763), 40 m, with <italic><tp:taxon-name><tp:taxon-name-part taxon-name-part-type="genus" reg="Salix">Salix</tp:taxon-name-part> <tp:taxon-name-part taxon-name-part-type="species" reg="arctica">arctica</tp:taxon-name-part></tp:taxon-name></italic> at riverside. Jameson Land, Nerlerit Inaat/Constable Pynt, delta of Gåseelv valley, <named-content xmlns:xlink="http://www.w3.org/1999/xlink" content-type="dwc:verbatimCoordinates" xlink:type="simple"><named-content content-type="geo-json" specific-use="{&#34;type&#34;:&#34;Point&#34;,&#34;coordinates&#34;:[-22.690000,70.770000]}" id="NCID0EEJLM" xlink:type="simple">70.77°N, 22.69°W</named-content></named-content>, 6 Aug 2017, S.A. Elborne (SAE-2017.125B-GR, C-F-106763), 15 m, with <italic><tp:taxon-name><tp:taxon-name-part taxon-name-part-type="genus" reg="Salix">Salix</tp:taxon-name-part> <tp:taxon-name-part taxon-name-part-type="species" reg="arctica">arctica</tp:taxon-name-part></tp:taxon-name></italic> at riverside.</p></tp:treatment-sec><tp:treatment-sec sec-type="distribution" id="SECID0EUJLM"><title>Distribution.</title><p>Recently described from Svalbard (<xref ref-type="bibr" rid="B4">Beker et al. 2016</xref>). The five Greenland collections all occurred north of 67°N and thus provide evidence that <italic><tp:taxon-name><tp:taxon-name-part taxon-name-part-type="genus" reg="Hebeloma">H.</tp:taxon-name-part> <tp:taxon-name-part taxon-name-part-type="species" reg="louiseae">louiseae</tp:taxon-name-part></tp:taxon-name></italic> is a species of the High Arctic zone. It has not yet been recorded in alpine regions. The Greenland collections are the first from North America and the first outside Europe.</p></tp:treatment-sec><tp:treatment-sec sec-type="habitat" id="SECID0EJKLM"><title>Habitat and ecology.</title><p>Five collections, with <italic><tp:taxon-name><tp:taxon-name-part taxon-name-part-type="genus" reg="Salix">Salix</tp:taxon-name-part> <tp:taxon-name-part taxon-name-part-type="species" reg="glauca">glauca</tp:taxon-name-part></tp:taxon-name></italic> and <italic><tp:taxon-name><tp:taxon-name-part taxon-name-part-type="genus" reg="Salix">S.</tp:taxon-name-part> <tp:taxon-name-part taxon-name-part-type="species" reg="arctica">arctica</tp:taxon-name-part></tp:taxon-name></italic> in calcareous soil and seemingly moist localities. From Svalbard it was recorded with <italic><tp:taxon-name><tp:taxon-name-part taxon-name-part-type="genus" reg="Salix">S.</tp:taxon-name-part> <tp:taxon-name-part taxon-name-part-type="species" reg="polaris">polaris</tp:taxon-name-part></tp:taxon-name></italic> (<xref ref-type="bibr" rid="B4">Beker et al. 2016</xref>).</p></tp:treatment-sec><tp:treatment-sec sec-type="notes" id="SECID0EULLM"><title>Notes.</title><p><italic><tp:taxon-name><tp:taxon-name-part taxon-name-part-type="genus" reg="Hebeloma">Hebeloma</tp:taxon-name-part> <tp:taxon-name-part taxon-name-part-type="species" reg="louiseae">louiseae</tp:taxon-name-part></tp:taxon-name></italic> is easily recognized among the arctic <italic><tp:taxon-name><tp:taxon-name-part taxon-name-part-type="genus" reg="Hebeloma">Hebeloma</tp:taxon-name-part></tp:taxon-name></italic> species by the small basidiomes, the relatively few lamellae and the large basidia, although not present in every collection.</p></tp:treatment-sec><ref-list><ref id="B4"><mixed-citation xmlns:xlink="http://www.w3.org/1999/xlink" xlink:type="simple"><person-group><name name-style="western"><surname>Beker</surname><given-names>HJ</given-names></name><name name-style="western"><surname>Eberhardt</surname><given-names>U</given-names></name><name name-style="western"><surname>Vesterholt</surname><given-names>J</given-names></name></person-group> (<year>2016</year>) <source><italic><tp:taxon-name><tp:taxon-name-part taxon-name-part-type="genus">Hebeloma</tp:taxon-name-part></tp:taxon-name></italic> (Fr.) P. Kumm.</source><publisher-name>Fungi Europaei Edizioni Tecnografica</publisher-name>, <publisher-loc>Lomazzo</publisher-loc>, <size units="page">1232 pp</size>.</mixed-citation></ref></ref-list></tp:taxon-treatment>
