# Supplementary material for: A survey of Hebeloma (Hymenogastraceae) in Greenland
Source: MycoKeys. 2021 Apr 19;79:17–118. doi: 10.3897/mycokeys.79.63363 (PMC8076164; doi:10.3897/mycokeys.79.63363)
Supplement: XML Treatment for Hebeloma minus [file mycokeys.79.63363-treatment22.xml]

<!DOCTYPE tp:taxon-treatment
  PUBLIC "-//TaxonX//DTD Taxonomic Treatment Publishing DTD v0 20100105//EN" "tax-treatment-NSO.dtd">
<tp:taxon-treatment xmlns:tp="http://www.plazi.org/taxpub"><tp:treatment-meta><kwd-group><label>Taxon classification</label><kwd><named-content xmlns:xlink="http://www.w3.org/1999/xlink" content-type="kingdom">Fungi</named-content></kwd><kwd><named-content xmlns:xlink="http://www.w3.org/1999/xlink" content-type="order">Agaricales</named-content></kwd><kwd><named-content xmlns:xlink="http://www.w3.org/1999/xlink" content-type="family">Hymenogastraceae</named-content></kwd></kwd-group><mixed-citation publication-type="journal"><person-group><name><surname>Eberhardt</surname><given-names>Ursula</given-names></name><name><surname>Beker</surname><given-names>Henry J.</given-names></name><name><surname>Borgen</surname><given-names>Torbjørn</given-names></name><name><surname>Knudsen</surname><given-names>Henning</given-names></name><name><surname>Schütz</surname><given-names>Nicole</given-names></name><name><surname>Elborne</surname><given-names>Steen A.</given-names></name></person-group><article-title>A survey of <italic><tp:taxon-name><tp:taxon-name-part taxon-name-part-type="genus" reg="Hebeloma">Hebeloma</tp:taxon-name-part></tp:taxon-name></italic> (<tp:taxon-name><tp:taxon-name-part taxon-name-part-type="family">Hymenogastraceae</tp:taxon-name-part></tp:taxon-name>) in Greenland</article-title><source>MycoKeys</source><day>19</day><month>4</month><year>2021</year><volume>79</volume><fpage>17</fpage><lpage>118</lpage><pub-id pub-id-type="doi">10.3897/mycokeys.79.63363</pub-id></mixed-citation></tp:treatment-meta><tp:nomenclature><tp:taxon-name><object-id xmlns:xlink="http://www.w3.org/1999/xlink" content-type="arpha" xlink:type="simple">80F3B6E1-C218-5213-803B-B57C77C24EA4</object-id>
            <tp:taxon-name-part taxon-name-part-type="genus" reg="Hebeloma">Hebeloma</tp:taxon-name-part>
            <tp:taxon-name-part taxon-name-part-type="species" reg="minus">minus</tp:taxon-name-part>
          </tp:taxon-name><tp:taxon-authority>Bruchet; Bull. mens. Soc. linn. Lyon 39(6(Suppl.)): 126, 1970.</tp:taxon-authority><xref ref-type="fig" rid="F28">Fig. 28</xref></tp:nomenclature><tp:treatment-sec sec-type="description" id="SECID0EUNLM"><title>Macroscopic description.</title><p>Cap 0.9–3.1 cm in diameter, convex to umbonate, margin smooth, sometimes involute, tacky when moist, sometimes hygrophanous especially when frosted, almost uniformly colored, occasionally more bicolored, at center dark pinkish buff to dark olive buff or clay-buff to brownish olive, grayish brown or umber, at margin pinkish to grayish buff or clay-buff, occasionally pruinose (givré), without any traces of veil. Lamellae clay buff, emarginate to adnate, maximum depth 3.5–5 mm, number of lamellae {L} 30–34, droplets often visible, occasionally absent or visible with × 10 lens, white fimbriate edge present. Stem 1.0–4.0 × 0.1–0.8 {median} × 0.1–1.0 {base} cm, stem Q (4–)4.8–14(–20), fairly strongly whitish fibrillose-flocculose, cylindrical to clavate, rarely bulbous, fibrillose, pruinose, floccose, particularly noticeable at apex. Context firm, stem interior stuffed, hollow with age, flesh discoloring from base at most very weakly. Smell raphanoid. Taste mild, occasionally weakly bitter or raphanoid. Spore deposit brownish olive.</p><fig id="F28" position="float" orientation="portrait"><object-id xmlns:xlink="http://www.w3.org/1999/xlink" content-type="doi" xlink:type="simple">10.3897/mycokeys.79.63363.figure28</object-id><object-id xmlns:xlink="http://www.w3.org/1999/xlink" content-type="arpha" xlink:type="simple">B8573217-A828-5945-AB18-D8C68AD86C63</object-id><label>Figure 28.</label><caption><p><italic><tp:taxon-name><tp:taxon-name-part taxon-name-part-type="genus" reg="Hebeloma">Hebeloma</tp:taxon-name-part> <tp:taxon-name-part taxon-name-part-type="species" reg="minus">minus</tp:taxon-name-part></tp:taxon-name></italic><bold>A</bold> HJB11945 (from Svalbard), photo H.K.J. Beker, reproduced by kind permission from <xref ref-type="bibr" rid="B4">Beker et al. (2016)</xref><bold>B</bold> distribution of cited collections <bold>C</bold> spores ×1600 and <bold>D</bold> cheilocystidia ×1000 of TB86.085 in Melzer’s reagent. Scale bars: 5 µm; microphotographs H.K.J. Beker.</p></caption><graphic xmlns:xlink="http://www.w3.org/1999/xlink" xlink:href="mycokeys-79-017-g028.jpg" position="float" orientation="portrait" xlink:type="simple" id="oo_533419.jpg"><uri content-type="original_file" xlink:type="simple">https://binary.pensoft.net/fig/533419</uri></graphic></fig></tp:treatment-sec><tp:treatment-sec sec-type="description" id="SECID0E4OLM"><title>Microscopic description.</title><p>Spores amygdaloid, occasionally limoniform, papillate, on ave. 11.0–13.0 × 6–7.5 µm, ave. Q = 1.6–1.9, yellow to brown, usually guttulate, weakly to distinctly ornamented (<abbrev xmlns:xlink="http://www.w3.org/1999/xlink" xlink:title="ornamentation 2" id="ABBRID0EDPLM" xlink:type="simple">O2</abbrev><abbrev xmlns:xlink="http://www.w3.org/1999/xlink" xlink:title="ornamentation 3" id="ABBRID0EHPLM" xlink:type="simple">O3</abbrev>), perispore not or somewhat loosening (<abbrev xmlns:xlink="http://www.w3.org/1999/xlink" xlink:title="perispore 0" id="ABBRID0ELPLM" xlink:type="simple">P0</abbrev><abbrev xmlns:xlink="http://www.w3.org/1999/xlink" xlink:title="perispore 1" id="ABBRID0EPPLM" xlink:type="simple">P1</abbrev> (<abbrev xmlns:xlink="http://www.w3.org/1999/xlink" xlink:title="perispore 2" id="ABBRID0ETPLM" xlink:type="simple">P2</abbrev>)), indistinctly to weakly dextrinoid (<abbrev xmlns:xlink="http://www.w3.org/1999/xlink" xlink:title="dextrinoidity 1" id="ABBRID0EXPLM" xlink:type="simple">D1</abbrev><abbrev xmlns:xlink="http://www.w3.org/1999/xlink" xlink:title="dextrinoidity 2" id="ABBRID0E2PLM" xlink:type="simple">D2</abbrev>). Basidia 27–40 × 7–11 µm, ave. Q = 2.8–4.1, mostly four-spored. Cheilocystidia capitate-stipitate, clavate-stipitate or occasionally clavate-lageniform, occasionally with characteristic apical or median wall thickening, sometimes geniculate or septate, on ave. 40–60 × 8–11.0 (apex) × 3.5–5 (middle) × 3–6 (base) µm, ratios A/M = 1.87–2.67, A/B = 1.81–3.02, B/M = 0.84–1.24. Epicutis an ixocutis, 40–100 µm thick (measured from exsiccata), maximum hyphae width 6–6.5 µm, some encrusted, trama elements beneath subcutis cylindrical, sausage-shaped, up to 30 µm wide. Caulocystidia similar to cheilocystidia but larger, up to 100 µm long.</p></tp:treatment-sec><tp:treatment-sec sec-type="Collections examined" id="SECID0E6PLM"><title>Collections examined.</title><p><bold>S-Greenland</bold>: Qassiarsuk, Tasiusaq, <named-content xmlns:xlink="http://www.w3.org/1999/xlink" content-type="dwc:verbatimCoordinates" xlink:type="simple"><named-content content-type="geo-json" specific-use="{&#34;type&#34;:&#34;Point&#34;,&#34;coordinates&#34;:[-45.520000,61.150000]}" id="NCID0EKQLM" xlink:type="simple">61.15°N, 45.52°W</named-content></named-content>, 21 Jul 1984, T. Læssøe (TL 84.041, C-F-119793), 25 m. <bold>W-Greenland</bold>: Qeqertarsuaq/Disko, Godhavn, Østerlien, <named-content xmlns:xlink="http://www.w3.org/1999/xlink" content-type="dwc:verbatimCoordinates" xlink:type="simple"><named-content content-type="geo-json" specific-use="{&#34;type&#34;:&#34;Point&#34;,&#34;coordinates&#34;:[-53.540000,69.250000]}" id="NCID0EUQLM" xlink:type="simple">69.25°N, 53.54°W</named-content></named-content>, 30 Jul 1986, T. Borgen (TB86.085, C-F-104302), 40 m, with <italic><tp:taxon-name><tp:taxon-name-part taxon-name-part-type="genus" reg="Salix">Salix</tp:taxon-name-part> <tp:taxon-name-part taxon-name-part-type="species" reg="glauca">glauca</tp:taxon-name-part></tp:taxon-name></italic> in copse.</p></tp:treatment-sec><tp:treatment-sec sec-type="distribution" id="SECID0EERLM"><title>Distribution.</title><p>Only two collections, from southwestern Greenland. Although described 50 years ago, <italic><tp:taxon-name><tp:taxon-name-part taxon-name-part-type="genus" reg="Hebeloma">H.</tp:taxon-name-part> <tp:taxon-name-part taxon-name-part-type="species" reg="minus">minus</tp:taxon-name-part></tp:taxon-name></italic> is still only known from a few collections in Iceland and Svalbard, and from the French, Italian and Swiss Alps at 2200–2700 m. The Icelandic localities are from the upper boreal zone, but close to the oroboreal zone, which is equivalent to the alpine zone (<xref ref-type="bibr" rid="B42">Rivas-Martinez et al. 2004</xref>). The Svalbard localities are in the High Arctic, whereas the two Greenland collections are both from the Low Arctic zone. This is a truly arctic-alpine species. It is new to North America and these are the first records outside Europe.</p></tp:treatment-sec><tp:treatment-sec sec-type="habitat" id="SECID0EZRLM"><title>Habitat and ecology.</title><p>Two collections, one recorded with <italic><tp:taxon-name><tp:taxon-name-part taxon-name-part-type="genus" reg="Salix">Salix</tp:taxon-name-part> <tp:taxon-name-part taxon-name-part-type="species" reg="glauca">glauca</tp:taxon-name-part></tp:taxon-name></italic>. <xref ref-type="bibr" rid="B4">Beker et al. (2016)</xref> list <italic><tp:taxon-name><tp:taxon-name-part taxon-name-part-type="genus" reg="Salix">S.</tp:taxon-name-part> <tp:taxon-name-part taxon-name-part-type="species" reg="herbacea">herbacea</tp:taxon-name-part></tp:taxon-name></italic>, <italic><tp:taxon-name><tp:taxon-name-part taxon-name-part-type="genus" reg="Salix">S.</tp:taxon-name-part> <tp:taxon-name-part taxon-name-part-type="species" reg="reticulata">reticulata</tp:taxon-name-part></tp:taxon-name></italic>, <italic><tp:taxon-name><tp:taxon-name-part taxon-name-part-type="genus" reg="Salix">S.</tp:taxon-name-part> <tp:taxon-name-part taxon-name-part-type="species" reg="retusa">retusa</tp:taxon-name-part></tp:taxon-name></italic> and <italic><tp:taxon-name><tp:taxon-name-part taxon-name-part-type="genus" reg="Dryas">Dryas</tp:taxon-name-part> <tp:taxon-name-part taxon-name-part-type="species" reg="octopetala">octopetala</tp:taxon-name-part></tp:taxon-name></italic> as hosts from arctic and alpine sites in Europe.</p><sec sec-type="Hebeloma subsect. Clepsydroida Beker &amp; U. Eberh.; Fungal Biol. 120: 82, 2015 (“2016”)" id="SECID0E1TLM"><title><tp:taxon-name><tp:taxon-name-part taxon-name-part-type="genus" reg="Hebeloma">Hebeloma</tp:taxon-name-part> <tp:taxon-name-part taxon-name-part-type="infraspecific-rank">subsect.</tp:taxon-name-part> <tp:taxon-name-part taxon-name-part-type="subsection" reg="Clepsydroida">Clepsydroida</tp:taxon-name-part></tp:taxon-name> Beker &amp; U. Eberh.; Fungal Biol. 120: 82, 2015 (“2016”).</title><p>Cheilocystidia distinctly broadened at apex, base ± swollen, wall often thickened at the middle. Lamellae edge often with exuded drops, but sometimes dried away.</p></sec></tp:treatment-sec><ref-list><ref id="B4"><mixed-citation xmlns:xlink="http://www.w3.org/1999/xlink" xlink:type="simple"><person-group><name name-style="western"><surname>Beker</surname><given-names>HJ</given-names></name><name name-style="western"><surname>Eberhardt</surname><given-names>U</given-names></name><name name-style="western"><surname>Vesterholt</surname><given-names>J</given-names></name></person-group> (<year>2016</year>) <source><italic><tp:taxon-name><tp:taxon-name-part taxon-name-part-type="genus">Hebeloma</tp:taxon-name-part></tp:taxon-name></italic> (Fr.) P. Kumm.</source><publisher-name>Fungi Europaei Edizioni Tecnografica</publisher-name>, <publisher-loc>Lomazzo</publisher-loc>, <size units="page">1232 pp</size>.</mixed-citation></ref><ref id="B42"><mixed-citation xmlns:xlink="http://www.w3.org/1999/xlink" xlink:type="simple"><person-group><name name-style="western"><surname>Rivas-Martinez</surname><given-names>S</given-names></name><name name-style="western"><surname>Penas</surname><given-names>A</given-names></name><name name-style="western"><surname>Diaz</surname><given-names>TE</given-names></name></person-group> (<year>2004</year>) Biogeographic maps of Europe. Cartographic Service University of León, León. [ISBN 84-9773-276-6 / Depósito Legal LE-1110/06]</mixed-citation></ref></ref-list></tp:taxon-treatment>
