# Supplementary material for: A survey of Hebeloma (Hymenogastraceae) in Greenland
Source: MycoKeys. 2021 Apr 19;79:17–118. doi: 10.3897/mycokeys.79.63363 (PMC8076164; doi:10.3897/mycokeys.79.63363)
Supplement: XML Treatment for Hebeloma ingratum [file mycokeys.79.63363-treatment23.xml]

<!DOCTYPE tp:taxon-treatment
  PUBLIC "-//TaxonX//DTD Taxonomic Treatment Publishing DTD v0 20100105//EN" "tax-treatment-NSO.dtd">
<tp:taxon-treatment xmlns:tp="http://www.plazi.org/taxpub"><tp:treatment-meta><kwd-group><label>Taxon classification</label><kwd><named-content xmlns:xlink="http://www.w3.org/1999/xlink" content-type="kingdom">Fungi</named-content></kwd><kwd><named-content xmlns:xlink="http://www.w3.org/1999/xlink" content-type="order">Agaricales</named-content></kwd><kwd><named-content xmlns:xlink="http://www.w3.org/1999/xlink" content-type="family">Hymenogastraceae</named-content></kwd></kwd-group><mixed-citation publication-type="journal"><person-group><name><surname>Eberhardt</surname><given-names>Ursula</given-names></name><name><surname>Beker</surname><given-names>Henry J.</given-names></name><name><surname>Borgen</surname><given-names>Torbjørn</given-names></name><name><surname>Knudsen</surname><given-names>Henning</given-names></name><name><surname>Schütz</surname><given-names>Nicole</given-names></name><name><surname>Elborne</surname><given-names>Steen A.</given-names></name></person-group><article-title>A survey of <italic><tp:taxon-name><tp:taxon-name-part taxon-name-part-type="genus" reg="Hebeloma">Hebeloma</tp:taxon-name-part></tp:taxon-name></italic> (<tp:taxon-name><tp:taxon-name-part taxon-name-part-type="family">Hymenogastraceae</tp:taxon-name-part></tp:taxon-name>) in Greenland</article-title><source>MycoKeys</source><day>19</day><month>4</month><year>2021</year><volume>79</volume><fpage>17</fpage><lpage>118</lpage><pub-id pub-id-type="doi">10.3897/mycokeys.79.63363</pub-id></mixed-citation></tp:treatment-meta><tp:nomenclature><tp:taxon-name><object-id xmlns:xlink="http://www.w3.org/1999/xlink" content-type="arpha" xlink:type="simple">B4C52857-150F-57CB-974D-95A327F098D2</object-id>
            <tp:taxon-name-part taxon-name-part-type="genus" reg="Hebeloma">Hebeloma</tp:taxon-name-part>
            <tp:taxon-name-part taxon-name-part-type="species" reg="ingratum">ingratum</tp:taxon-name-part>
          </tp:taxon-name><tp:taxon-authority>Bruchet; Bull. mens. Soc. linn. Lyon 39: 125, 1970.</tp:taxon-authority><xref ref-type="fig" rid="F29">Fig. 29</xref></tp:nomenclature><tp:treatment-sec sec-type="description" id="SECID0EVVLM"><title>Macroscopic description.</title><p>Cap 1.8–7.5 cm in diameter, convex to umbonate, margin often involute when young, sometimes serrate or crenulate, tacky when moist, occasionally hygrophanous, usually bicolored but sometimes unicolored, at center usually brown tones from ochraceous to cinnamon, at margin cream, occasionally 3–4 mm from margin a circle of water spots can be visible, without any traces of veil. Lamellae pale clay brown, adnate to emarginate, maximum depth 3–5 mm, number of lamellae {L} 50–80, droplets absent or visible with × 10 lens, occasionally with naked eye, white fimbriate edge usually present, sometimes very strongly. Stem 1.5–6.8 × 0.4–1.2 {median} × 0.5–1.3 {base} cm, stem Q (2.5–)4.4–11.1(–11.5), white lengthily fibrillose and white flocculose, most distinct in the upper half, cylindrical to clavate, occasionally subbulbous to bulbous. Context firm, interior stuffed, later hollow, rarely with superior wick, flesh not discoloring from base or sometimes weakly. Smell raphanoid. Taste raphanoid, usually mild, but sometimes bitter. Spore deposit dark olive buff to brownish olive to yellowish brown or umber.</p><fig id="F29" position="float" orientation="portrait"><object-id xmlns:xlink="http://www.w3.org/1999/xlink" content-type="doi" xlink:type="simple">10.3897/mycokeys.79.63363.figure29</object-id><object-id xmlns:xlink="http://www.w3.org/1999/xlink" content-type="arpha" xlink:type="simple">821CBD94-5A5F-5FEB-9D25-63EDFE8B847D</object-id><label>Figure 29.</label><caption><p><italic><tp:taxon-name><tp:taxon-name-part taxon-name-part-type="genus" reg="Hebeloma">Hebeloma</tp:taxon-name-part> <tp:taxon-name-part taxon-name-part-type="species" reg="ingratum">ingratum</tp:taxon-name-part></tp:taxon-name></italic><bold>A</bold> SAE-2016.208, photograph S.A. Elborne <bold>B</bold> distribution of cited collections <bold>C</bold> spores ×1600 and <bold>D</bold> cheilocystidia ×1000 of SAE-2016.208 in Melzer’s reagent. Scale bars: 5 µm; microphotographs H.K.J. Beker.</p></caption><graphic xmlns:xlink="http://www.w3.org/1999/xlink" xlink:href="mycokeys-79-017-g029.jpg" position="float" orientation="portrait" xlink:type="simple" id="oo_533420.jpg"><uri content-type="original_file" xlink:type="simple">https://binary.pensoft.net/fig/533420</uri></graphic></fig></tp:treatment-sec><tp:treatment-sec sec-type="description" id="SECID0E1WLM"><title>Microscopic description.</title><p>Spores amygdaloid, sometimes limoniform, variably papillate from absent to very strongly, on ave. 10.0–11.0 × 5.5–6.5 µm, ave. Q = 1.7–1.9, yellow to yellow brown, usually guttulate, weakly to distinctly ornamented (<abbrev xmlns:xlink="http://www.w3.org/1999/xlink" xlink:title="ornamentation 2" id="ABBRID0EAXLM" xlink:type="simple">O2</abbrev><abbrev xmlns:xlink="http://www.w3.org/1999/xlink" xlink:title="ornamentation 3" id="ABBRID0EEXLM" xlink:type="simple">O3</abbrev>), perispore somewhat to distinctly loosening ((<abbrev xmlns:xlink="http://www.w3.org/1999/xlink" xlink:title="perispore 0" id="ABBRID0EIXLM" xlink:type="simple">P0</abbrev>) <abbrev xmlns:xlink="http://www.w3.org/1999/xlink" xlink:title="perispore 1" id="ABBRID0EMXLM" xlink:type="simple">P1</abbrev><abbrev xmlns:xlink="http://www.w3.org/1999/xlink" xlink:title="perispore 2" id="ABBRID0EQXLM" xlink:type="simple">P2</abbrev>), indistinctly to weakly dextrinoid (<abbrev xmlns:xlink="http://www.w3.org/1999/xlink" xlink:title="dextrinoidity 1" id="ABBRID0EUXLM" xlink:type="simple">D1</abbrev><abbrev xmlns:xlink="http://www.w3.org/1999/xlink" xlink:title="dextrinoidity 2" id="ABBRID0EYXLM" xlink:type="simple">D2</abbrev>). Basidia (20–)24–30(–33) × 6–10 µm, ave. Q = 3.2–3.9, mostly four-spored. Cheilocystidia clavate-lageniform, occasionally clavate-stipitate or ventricose, occasionally with characteristic apical or median wall thickening, sometimes geniculate or septate, on ave. 42–55 × 5–7 (apex) × 3.5–4.5 (middle) × 5–6.5 (base) µm, ratios A/M = 1.4–1.74, A/B = 0.9–1.28, B/M = 1.4–1.64. Epicutis and ixocutis, 75–300 µm thick (measured from exsiccata), maximum hyphae width 5–6.5 µm, sometimes encrusted, trama elements beneath subcutis oblong to sausage-shaped up to 15 µm wide. Caulocystidia up to 150 µm long, often cylindrical or slenderly clavate at the apex.</p></tp:treatment-sec><tp:treatment-sec sec-type="Collections examined" id="SECID0E3XLM"><title>Collections examined.</title><p><bold>S-Greenland</bold>: Paamiut, Taartoq/Mørke Fiord, <named-content xmlns:xlink="http://www.w3.org/1999/xlink" content-type="dwc:verbatimCoordinates" xlink:type="simple"><named-content content-type="geo-json" specific-use="{&#34;type&#34;:&#34;Point&#34;,&#34;coordinates&#34;:[-49.260000,62.010000]}" id="NCID0EHYLM" xlink:type="simple">62.01°N, 49.26°W</named-content></named-content>, 4 Sep 1993, T. Borgen (TB93.205, C-F-103501), 20 m, with <italic><tp:taxon-name><tp:taxon-name-part taxon-name-part-type="genus" reg="Betula">Betula</tp:taxon-name-part> <tp:taxon-name-part taxon-name-part-type="species" reg="glandulosa">glandulosa</tp:taxon-name-part></tp:taxon-name></italic> and <italic><tp:taxon-name><tp:taxon-name-part taxon-name-part-type="genus" reg="Salix">Salix</tp:taxon-name-part> <tp:taxon-name-part taxon-name-part-type="species" reg="glauca">glauca</tp:taxon-name-part></tp:taxon-name></italic> in heathland. <bold>W-Greenland</bold>: Kangerlussuaq, fjord shore south of town, <named-content xmlns:xlink="http://www.w3.org/1999/xlink" content-type="dwc:verbatimCoordinates" xlink:type="simple"><named-content content-type="geo-json" specific-use="{&#34;type&#34;:&#34;Point&#34;,&#34;coordinates&#34;:[-50.690000,66.980000]}" id="NCID0EHZLM" xlink:type="simple">66.98°N, 50.69°W</named-content></named-content>, 26 Aug 2016, S.A. Elborne (SAE-2016.208-GR, C-F-106748), 20 m, with <italic><tp:taxon-name><tp:taxon-name-part taxon-name-part-type="genus" reg="Salix">Salix</tp:taxon-name-part> <tp:taxon-name-part taxon-name-part-type="species" reg="glauca">glauca</tp:taxon-name-part></tp:taxon-name></italic> and <italic><tp:taxon-name><tp:taxon-name-part taxon-name-part-type="genus" reg="Betula">Betula</tp:taxon-name-part> <tp:taxon-name-part taxon-name-part-type="species" reg="nana">nana</tp:taxon-name-part></tp:taxon-name></italic> along streamside. Kangerlussuaq, Sandflugtsdalen, <named-content xmlns:xlink="http://www.w3.org/1999/xlink" content-type="dwc:verbatimCoordinates" xlink:type="simple"><named-content content-type="geo-json" specific-use="{&#34;type&#34;:&#34;Point&#34;,&#34;coordinates&#34;:[-50.420000,67.020000]}" id="NCID0EF1LM" xlink:type="simple">67.02°N, 50.42°W</named-content></named-content>, 21 Aug 1987, H. Knudsen (HK87.262, C-F-119732), 200 m, with <italic><tp:taxon-name><tp:taxon-name-part taxon-name-part-type="genus" reg="Betula">Betula</tp:taxon-name-part> <tp:taxon-name-part taxon-name-part-type="species" reg="nana">nana</tp:taxon-name-part></tp:taxon-name></italic> and <italic><tp:taxon-name><tp:taxon-name-part taxon-name-part-type="genus" reg="Salix">Salix</tp:taxon-name-part> <tp:taxon-name-part taxon-name-part-type="species" reg="glauca">glauca</tp:taxon-name-part></tp:taxon-name></italic>. Sisimiut, 4 km E of the village, <named-content xmlns:xlink="http://www.w3.org/1999/xlink" content-type="dwc:verbatimCoordinates" xlink:type="simple"><named-content content-type="geo-json" specific-use="{&#34;type&#34;:&#34;Point&#34;,&#34;coordinates&#34;:[-53.590000,66.940000]}" id="NCID0ED2LM" xlink:type="simple">66.94°N, 53.59°W</named-content></named-content>, 18 Aug 2000, E. Ohenoja (EO18.8.00.36, <abbrev xmlns:xlink="http://www.w3.org/1999/xlink" content-type="institution" xlink:title="University of Oulu" id="ABBRID0EI2LM" xlink:type="simple">OULU</abbrev> F050503), 70 m, in heathland.</p></tp:treatment-sec><tp:treatment-sec sec-type="distribution" id="SECID0EN2LM"><title>Distribution.</title><p>Only known from two well-studied areas in low arctic southern and western Greenland, north to 67°. The general European distribution is in the Temperate zone, missing in southern Europe and with one record in the Hemiboreal zone in Finland. The Greenland records are the northernmost known and the first from North America and the first outside Europe.</p></tp:treatment-sec><tp:treatment-sec sec-type="habitat" id="SECID0ES2LM"><title>Habitat and ecology.</title><p>Four collections from heath- and scrubland. Hosts are uncertain, both <italic><tp:taxon-name><tp:taxon-name-part taxon-name-part-type="genus" reg="Betula">Betula</tp:taxon-name-part> <tp:taxon-name-part taxon-name-part-type="species" reg="nana">nana</tp:taxon-name-part></tp:taxon-name></italic> and <italic><tp:taxon-name><tp:taxon-name-part taxon-name-part-type="genus" reg="Betula">B.</tp:taxon-name-part> <tp:taxon-name-part taxon-name-part-type="species" reg="glandulosa">glandulosa</tp:taxon-name-part></tp:taxon-name></italic> as well as <italic><tp:taxon-name><tp:taxon-name-part taxon-name-part-type="genus" reg="Salix">Salix</tp:taxon-name-part> <tp:taxon-name-part taxon-name-part-type="species" reg="glauca">glauca</tp:taxon-name-part></tp:taxon-name></italic> were present. No preference for a specific ecology. <xref ref-type="bibr" rid="B4">Beker et al. (2016)</xref> also list <italic><tp:taxon-name><tp:taxon-name-part taxon-name-part-type="genus" reg="Betula">Betula</tp:taxon-name-part></tp:taxon-name></italic> and <italic><tp:taxon-name><tp:taxon-name-part taxon-name-part-type="genus" reg="Salix">Salix</tp:taxon-name-part></tp:taxon-name></italic>, but also <italic><tp:taxon-name><tp:taxon-name-part taxon-name-part-type="genus" reg="Fagus">Fagus</tp:taxon-name-part></tp:taxon-name></italic>, <italic><tp:taxon-name><tp:taxon-name-part taxon-name-part-type="genus" reg="Quercus">Quercus</tp:taxon-name-part></tp:taxon-name></italic> and <italic><tp:taxon-name><tp:taxon-name-part taxon-name-part-type="genus" reg="Populus">Populus</tp:taxon-name-part></tp:taxon-name></italic> as possible hosts.</p></tp:treatment-sec><ref-list><ref id="B4"><mixed-citation xmlns:xlink="http://www.w3.org/1999/xlink" xlink:type="simple"><person-group><name name-style="western"><surname>Beker</surname><given-names>HJ</given-names></name><name name-style="western"><surname>Eberhardt</surname><given-names>U</given-names></name><name name-style="western"><surname>Vesterholt</surname><given-names>J</given-names></name></person-group> (<year>2016</year>) <source><italic><tp:taxon-name><tp:taxon-name-part taxon-name-part-type="genus">Hebeloma</tp:taxon-name-part></tp:taxon-name></italic> (Fr.) P. Kumm.</source><publisher-name>Fungi Europaei Edizioni Tecnografica</publisher-name>, <publisher-loc>Lomazzo</publisher-loc>, <size units="page">1232 pp</size>.</mixed-citation></ref></ref-list></tp:taxon-treatment>
