# Supplementary material for: A survey of Hebeloma (Hymenogastraceae) in Greenland
Source: MycoKeys. 2021 Apr 19;79:17–118. doi: 10.3897/mycokeys.79.63363 (PMC8076164; doi:10.3897/mycokeys.79.63363)
Supplement: XML Treatment for Hebeloma vaccinum [file mycokeys.79.63363-treatment24.xml]

<!DOCTYPE tp:taxon-treatment
  PUBLIC "-//TaxonX//DTD Taxonomic Treatment Publishing DTD v0 20100105//EN" "tax-treatment-NSO.dtd">
<tp:taxon-treatment xmlns:tp="http://www.plazi.org/taxpub"><tp:treatment-meta><kwd-group><label>Taxon classification</label><kwd><named-content xmlns:xlink="http://www.w3.org/1999/xlink" content-type="kingdom">Fungi</named-content></kwd><kwd><named-content xmlns:xlink="http://www.w3.org/1999/xlink" content-type="order">Agaricales</named-content></kwd><kwd><named-content xmlns:xlink="http://www.w3.org/1999/xlink" content-type="family">Hymenogastraceae</named-content></kwd></kwd-group><mixed-citation publication-type="journal"><person-group><name><surname>Eberhardt</surname><given-names>Ursula</given-names></name><name><surname>Beker</surname><given-names>Henry J.</given-names></name><name><surname>Borgen</surname><given-names>Torbjørn</given-names></name><name><surname>Knudsen</surname><given-names>Henning</given-names></name><name><surname>Schütz</surname><given-names>Nicole</given-names></name><name><surname>Elborne</surname><given-names>Steen A.</given-names></name></person-group><article-title>A survey of <italic><tp:taxon-name><tp:taxon-name-part taxon-name-part-type="genus" reg="Hebeloma">Hebeloma</tp:taxon-name-part></tp:taxon-name></italic> (<tp:taxon-name><tp:taxon-name-part taxon-name-part-type="family">Hymenogastraceae</tp:taxon-name-part></tp:taxon-name>) in Greenland</article-title><source>MycoKeys</source><day>19</day><month>4</month><year>2021</year><volume>79</volume><fpage>17</fpage><lpage>118</lpage><pub-id pub-id-type="doi">10.3897/mycokeys.79.63363</pub-id></mixed-citation></tp:treatment-meta><tp:nomenclature><tp:taxon-name><object-id xmlns:xlink="http://www.w3.org/1999/xlink" content-type="arpha" xlink:type="simple">96B69855-37BA-5066-AFB6-91391BD7B8E3</object-id>
            <tp:taxon-name-part taxon-name-part-type="genus" reg="Hebeloma">Hebeloma</tp:taxon-name-part>
            <tp:taxon-name-part taxon-name-part-type="species" reg="vaccinum">vaccinum</tp:taxon-name-part>
          </tp:taxon-name><tp:taxon-authority>Romagn.; Bull. trimest. Soc. mycol. Fr. 81: 333, 1965.</tp:taxon-authority><xref ref-type="fig" rid="F30">Fig. 30</xref></tp:nomenclature><tp:treatment-sec sec-type="description" id="SECID0EI6LM"><title>Macroscopic description.</title><p>Cap 0.9–6.1 cm in diameter, convex, later umbonate, margin usually involute when young, sometimes crenulate or scalloped, tacky when moist, not hygrophanous, usually bicolored, but sometimes almost unicolored, at center from clay-buff to yellowish brown and dark olive buff to dark brick or rust brown, at margin cream to gray-buff to clay-buff, pale and very thin, without any traces of veil. Lamellae light, then sordid gray-brown, adnexed to emarginate, maximum depth 2–6 mm, number of lamellae {L} 32–60, droplets visible with naked eye or sometimes with × 10 lens, white fimbriate edge present. Stem 0.9–5.5 × 0.3–1.3 {median} × 0.3–1.3 {base} cm, stem Q (2.2–)2.7–9(–13.3), white flocculose on pale brown ground, downwards watery gray-brown, later watery ochre-brown, not darker at base, base cylindrical to clavate or bulbous, sometimes with encrusted sand, pruinose to floccose, particularly at apex. Context firm, stem interior stuffed, later hollow, sometimes with superior wick, flesh not discoloring from base. Smell raphanoid, sometimes of cocoa. Taste sometimes raphanoid, sometimes bitter. Spore color brownish olive to sepia.</p><fig id="F30" position="float" orientation="portrait"><object-id xmlns:xlink="http://www.w3.org/1999/xlink" content-type="doi" xlink:type="simple">10.3897/mycokeys.79.63363.figure30</object-id><object-id xmlns:xlink="http://www.w3.org/1999/xlink" content-type="arpha" xlink:type="simple">A28AE0CE-3B00-5DE3-AC50-FD52BB42C17C</object-id><label>Figure 30.</label><caption><p><italic><tp:taxon-name><tp:taxon-name-part taxon-name-part-type="genus" reg="Hebeloma">Hebeloma</tp:taxon-name-part> <tp:taxon-name-part taxon-name-part-type="species" reg="vaccinum">vaccinum</tp:taxon-name-part></tp:taxon-name></italic><bold>A</bold> SAE-2017.194, photograph S.A. Elborne <bold>B</bold> distribution of cited collections <bold>C</bold> spores ×1600 and <bold>D</bold> cheilocystidia ×1000 of SAE-2017.194 in Melzer’s reagent. Scale bars: 5 µm; microphotographs H.K.J. Beker.</p></caption><graphic xmlns:xlink="http://www.w3.org/1999/xlink" xlink:href="mycokeys-79-017-g030.jpg" position="float" orientation="portrait" xlink:type="simple" id="oo_533421.jpg"><uri content-type="original_file" xlink:type="simple">https://binary.pensoft.net/fig/533421</uri></graphic></fig></tp:treatment-sec><tp:treatment-sec sec-type="description" id="SECID0ENAMM"><title>Microscopic description.</title><p>Spores mainly amygdaloid, sometimes fusoid or limoniform, papillate, on ave. 12.0–14.5 × 6.5–8.0 µm, ave. Q = 1.6–2.0, yellow-brown to brown, sometimes guttulate, distinctly to fairly strongly ornamented ((<abbrev xmlns:xlink="http://www.w3.org/1999/xlink" xlink:title="ornamentation 2" id="ABBRID0ETAMM" xlink:type="simple">O2</abbrev>) <abbrev xmlns:xlink="http://www.w3.org/1999/xlink" xlink:title="ornamentation 3" id="ABBRID0EXAMM" xlink:type="simple">O3</abbrev><abbrev xmlns:xlink="http://www.w3.org/1999/xlink" xlink:title="ornamentation 4" id="ABBRID0E2AMM" xlink:type="simple">O4</abbrev>), perispore somewhat to distinctly loosening ((<abbrev xmlns:xlink="http://www.w3.org/1999/xlink" xlink:title="perispore 0" id="ABBRID0E6AMM" xlink:type="simple">P0</abbrev>) <abbrev xmlns:xlink="http://www.w3.org/1999/xlink" xlink:title="perispore 1" id="ABBRID0EDBMM" xlink:type="simple">P1</abbrev><abbrev xmlns:xlink="http://www.w3.org/1999/xlink" xlink:title="perispore 2" id="ABBRID0EHBMM" xlink:type="simple">P2</abbrev>), weakly to rather strongly dextrinoid (<abbrev xmlns:xlink="http://www.w3.org/1999/xlink" xlink:title="dextrinoidity 2" id="ABBRID0ELBMM" xlink:type="simple">D2</abbrev><abbrev xmlns:xlink="http://www.w3.org/1999/xlink" xlink:title="dextrinoidity 3" id="ABBRID0EPBMM" xlink:type="simple">D3</abbrev>). Basidia 27–39 (–42) × 7–12 µm, ave. Q = 3–4.5, mostly four-spored. Cheilocystidia clavate-lageniform, capitate-lageniform, sometimes clavate-stipitate or capitate-stipitate or ventricose, occasionally characteristically with apical or median wall thickening, sometimes geniculate, septate or sinuate, on ave. 41–64 × 6–8 (apex) × 3–5 (middle) × 4.5–8 (base) µm, ratios A/M = 1.43–2.31, A/B = 0.84–1.53, B/M = 1.28–1.92. Epicutis and ixocutis, 40–125 µm thick (measured from exsiccata), maximum hyphae width 5–6.5 µm, sometimes encrusted, trama elements beneath subcutis sausage-shaped, occasionally spherical up to 16 µm wide. Caulocystidia similar to cheilocystidia, up to 90 µm long, often with many septa.</p></tp:treatment-sec><tp:treatment-sec sec-type="Collections examined" id="SECID0ETBMM"><title>Collections examined.</title><p><bold>S-Greenland</bold>: Narsarsuaq, <named-content xmlns:xlink="http://www.w3.org/1999/xlink" content-type="dwc:verbatimCoordinates" xlink:type="simple"><named-content content-type="geo-json" specific-use="{&#34;type&#34;:&#34;Point&#34;,&#34;coordinates&#34;:[-45.260000,61.080000]}" id="NCID0E5BMM" xlink:type="simple">61.08°N, 45.26°W</named-content></named-content>, 7 Aug 1985, T. Borgen (TB85.045, C-F-103477), 150 m, with <italic><tp:taxon-name><tp:taxon-name-part taxon-name-part-type="genus" reg="Dryas">Dryas</tp:taxon-name-part> <tp:taxon-name-part taxon-name-part-type="species" reg="integrifolia">integrifolia</tp:taxon-name-part></tp:taxon-name></italic> in heathland. Narsarsuaq, Hospitalsdalen, <named-content xmlns:xlink="http://www.w3.org/1999/xlink" content-type="dwc:verbatimCoordinates" xlink:type="simple"><named-content content-type="geo-json" specific-use="{&#34;type&#34;:&#34;Point&#34;,&#34;coordinates&#34;:[-45.410000,61.170000]}" id="NCID0ERCMM" xlink:type="simple">61.17°N, 45.41°W</named-content></named-content>, 1 Aug 1992, E. Rald (ER 92.038, C-F-104308), 60 m, with <italic><tp:taxon-name><tp:taxon-name-part taxon-name-part-type="genus" reg="Salix">Salix</tp:taxon-name-part> <tp:taxon-name-part taxon-name-part-type="species" reg="glauca">glauca</tp:taxon-name-part></tp:taxon-name></italic> and <italic><tp:taxon-name><tp:taxon-name-part taxon-name-part-type="genus" reg="Betula">Betula</tp:taxon-name-part> <tp:taxon-name-part taxon-name-part-type="species" reg="glandulosa">glandulosa</tp:taxon-name-part></tp:taxon-name></italic>. Narsarsuaq, <named-content xmlns:xlink="http://www.w3.org/1999/xlink" content-type="dwc:verbatimCoordinates" xlink:type="simple"><named-content content-type="geo-json" specific-use="{&#34;type&#34;:&#34;Point&#34;,&#34;coordinates&#34;:[-45.410000,61.170000]}" id="NCID0EPDMM" xlink:type="simple">61.17°N, 45.41°W</named-content></named-content>, 17 Aug 2015, H. Knudsen (HK15.069, C-F-8222), 60 m, with <italic><tp:taxon-name><tp:taxon-name-part taxon-name-part-type="genus" reg="Salix">Salix</tp:taxon-name-part> <tp:taxon-name-part taxon-name-part-type="species" reg="glauca">glauca</tp:taxon-name-part></tp:taxon-name></italic> and <italic><tp:taxon-name><tp:taxon-name-part taxon-name-part-type="genus" reg="Betula">Betula</tp:taxon-name-part> <tp:taxon-name-part taxon-name-part-type="species" reg="pubescens">pubescens</tp:taxon-name-part></tp:taxon-name></italic> at pathside. Qassiarsuk, Tasiusaq, <named-content xmlns:xlink="http://www.w3.org/1999/xlink" content-type="dwc:verbatimCoordinates" xlink:type="simple"><named-content content-type="geo-json" specific-use="{&#34;type&#34;:&#34;Point&#34;,&#34;coordinates&#34;:[-45.520000,61.150000]}" id="NCID0ENEMM" xlink:type="simple">61.15°N, 45.52°W</named-content></named-content>, 19 Aug 1992, E. Rald (ER 92.323, C-F-104311), 25 m. Tasiusaq, <named-content xmlns:xlink="http://www.w3.org/1999/xlink" content-type="dwc:verbatimCoordinates" xlink:type="simple"><named-content content-type="geo-json" specific-use="{&#34;type&#34;:&#34;Point&#34;,&#34;coordinates&#34;:[-45.630000,61.140000]}" id="NCID0EVEMM" xlink:type="simple">61.14°N, 45.63°W</named-content></named-content>, 28 Jul 1993, E. Rald (ER 93.022, C-F-104320), 20 m, with <italic><tp:taxon-name><tp:taxon-name-part taxon-name-part-type="genus" reg="Salix">Salix</tp:taxon-name-part> <tp:taxon-name-part taxon-name-part-type="species" reg="glauca">glauca</tp:taxon-name-part></tp:taxon-name></italic> in fenland. <bold>N-Greenland</bold>: Zackenberg, Aucellabjerg, <named-content xmlns:xlink="http://www.w3.org/1999/xlink" content-type="dwc:verbatimCoordinates" xlink:type="simple"><named-content content-type="geo-json" specific-use="{&#34;type&#34;:&#34;Point&#34;,&#34;coordinates&#34;:[-21.000000,74.500000]}" id="NCID0EKFMM" xlink:type="simple">74.5°N, 21°W</named-content></named-content>, 20. Aug. 2006, T. Borgen (TB06.246, C-F-119780), 300 m, with <italic><tp:taxon-name><tp:taxon-name-part taxon-name-part-type="genus" reg="Salix">Salix</tp:taxon-name-part> <tp:taxon-name-part taxon-name-part-type="species" reg="arctica">arctica</tp:taxon-name-part></tp:taxon-name></italic> and <italic><tp:taxon-name><tp:taxon-name-part taxon-name-part-type="genus" reg="Bistorta">Bistorta</tp:taxon-name-part> <tp:taxon-name-part taxon-name-part-type="species" reg="vivipara">vivipara</tp:taxon-name-part></tp:taxon-name></italic> in scrubland. Zackenberg, just E of the station, <named-content xmlns:xlink="http://www.w3.org/1999/xlink" content-type="dwc:verbatimCoordinates" xlink:type="simple"><named-content content-type="geo-json" specific-use="{&#34;type&#34;:&#34;Point&#34;,&#34;coordinates&#34;:[-21.000000,74.500000]}" id="NCID0EIGMM" xlink:type="simple">74.5°N, 21°W</named-content></named-content>, 26 Jul 1999, T. Borgen (TB99.109, C-F-119755), 40 m, with <italic><tp:taxon-name><tp:taxon-name-part taxon-name-part-type="genus" reg="Dryas">Dryas</tp:taxon-name-part></tp:taxon-name></italic> sp. and <italic><tp:taxon-name><tp:taxon-name-part taxon-name-part-type="genus" reg="Salix">Salix</tp:taxon-name-part></tp:taxon-name></italic> sp. in scrubland. Zackenberg, just S of the Field Station, <named-content xmlns:xlink="http://www.w3.org/1999/xlink" content-type="dwc:verbatimCoordinates" xlink:type="simple"><named-content content-type="geo-json" specific-use="{&#34;type&#34;:&#34;Point&#34;,&#34;coordinates&#34;:[-20.760000,74.480000]}" id="NCID0E5GMM" xlink:type="simple">74.48°N, 20.76°W</named-content></named-content>, 19 Jul 1999, T. Borgen (TB99.008, C-F-119804), 30 m, with <italic><tp:taxon-name><tp:taxon-name-part taxon-name-part-type="genus" reg="Dryas">Dryas</tp:taxon-name-part></tp:taxon-name></italic> sp. and <italic><tp:taxon-name><tp:taxon-name-part taxon-name-part-type="genus" reg="Bistorta">Bistorta</tp:taxon-name-part> <tp:taxon-name-part taxon-name-part-type="species" reg="vivipara">vivipara</tp:taxon-name-part></tp:taxon-name></italic>. <bold>E-Greenland</bold>: Jameson Land, Nerlerit Inaat/Constable Pynt, delta of Gåseelv valley, <named-content xmlns:xlink="http://www.w3.org/1999/xlink" content-type="dwc:verbatimCoordinates" xlink:type="simple"><named-content content-type="geo-json" specific-use="{&#34;type&#34;:&#34;Point&#34;,&#34;coordinates&#34;:[-22.650000,70.760000]}" id="NCID0E1HMM" xlink:type="simple">70.76°N, 22.65°W</named-content></named-content>, 8 Aug 2017, T. Borgen (TB17C.073, C-F-106778), 40 m, in heathland. Jameson Land, Nerlerit Inaat/Constable Pynt, Hareelv, <named-content xmlns:xlink="http://www.w3.org/1999/xlink" content-type="dwc:verbatimCoordinates" xlink:type="simple"><named-content content-type="geo-json" specific-use="{&#34;type&#34;:&#34;Point&#34;,&#34;coordinates&#34;:[-22.690000,70.710000]}" id="NCID0ECIMM" xlink:type="simple">70.71°N, 22.69°W</named-content></named-content>, 10 Aug 2017, S.A. Elborne (SAE-2017.194-GR, C-F-106767), 100 m, with <italic><tp:taxon-name><tp:taxon-name-part taxon-name-part-type="genus" reg="Salix">Salix</tp:taxon-name-part> <tp:taxon-name-part taxon-name-part-type="species" reg="arctica">arctica</tp:taxon-name-part></tp:taxon-name></italic> in tundra. Jameson Land, Nerlerit Inaat/Constable Pynt, Primulaelv, <named-content xmlns:xlink="http://www.w3.org/1999/xlink" content-type="dwc:verbatimCoordinates" xlink:type="simple"><named-content content-type="geo-json" specific-use="{&#34;type&#34;:&#34;Point&#34;,&#34;coordinates&#34;:[-22.670000,70.740000]}" id="NCID0EVIMM" xlink:type="simple">70.74°N, 22.67°W</named-content></named-content>, 1 Aug 2017, H. Knudsen (HK17.022B, C-F-104911), 180 m. Jameson Land, Nerlerit Inaat/Constable Pynt, Primulaelv, <named-content xmlns:xlink="http://www.w3.org/1999/xlink" content-type="dwc:verbatimCoordinates" xlink:type="simple"><named-content content-type="geo-json" specific-use="{&#34;type&#34;:&#34;Point&#34;,&#34;coordinates&#34;:[-22.670000,70.740000]}" id="NCID0E4IMM" xlink:type="simple">70.74°N, 22.67°W</named-content></named-content>, 1 Aug 2017, H. Knudsen (HK17.021, C-F-104909), 180 m. Jameson Land, Nerlerit Inaat/Constable Pynt, Primulaelv, <named-content xmlns:xlink="http://www.w3.org/1999/xlink" content-type="dwc:verbatimCoordinates" xlink:type="simple"><named-content content-type="geo-json" specific-use="{&#34;type&#34;:&#34;Point&#34;,&#34;coordinates&#34;:[-22.670000,70.740000]}" id="NCID0EFJMM" xlink:type="simple">70.74°N, 22.67°W</named-content></named-content>, 1 Aug 2017, H. Knudsen (HK17.022A, C-F-104910), 180 m.</p></tp:treatment-sec><tp:treatment-sec sec-type="distribution" id="SECID0EKJMM"><title>Distribution.</title><p>Widely distributed in Greenland and apparently common in the localities where it was found; missing in western Greenland. It is widely distributed in the Temperate zone in Europe (<xref ref-type="bibr" rid="B4">Beker et al. 2016</xref>) with a few records in subarctic areas in Sweden (Härjedalen) and the Oroboreal zone in Iceland (Egilsstadir, 65°N). The Greenland collections from Zackenberg (74.5°N) are the northernmost recorded, to date. <italic><tp:taxon-name><tp:taxon-name-part taxon-name-part-type="genus" reg="Hebeloma">Hebeloma</tp:taxon-name-part> <tp:taxon-name-part taxon-name-part-type="species" reg="vaccinum">vaccinum</tp:taxon-name-part></tp:taxon-name></italic> was recently recorded from the alpine Rocky Mountains (<xref ref-type="bibr" rid="B9">Cripps et al. 2019</xref>), but these Greenland records are the first from arctic North America.</p></tp:treatment-sec><tp:treatment-sec sec-type="habitat" id="SECID0EDKMM"><title>Habitat and ecology.</title><p>Thirteen collections, all from calcareous or mineral rich areas. Hosts are <italic><tp:taxon-name><tp:taxon-name-part taxon-name-part-type="genus" reg="Dryas">Dryas</tp:taxon-name-part></tp:taxon-name></italic>, <italic><tp:taxon-name><tp:taxon-name-part taxon-name-part-type="genus" reg="Salix">Salix</tp:taxon-name-part> <tp:taxon-name-part taxon-name-part-type="species" reg="glauca">glauca</tp:taxon-name-part></tp:taxon-name></italic> and <italic><tp:taxon-name><tp:taxon-name-part taxon-name-part-type="genus" reg="Salix">S.</tp:taxon-name-part> <tp:taxon-name-part taxon-name-part-type="species" reg="arctica">arctica</tp:taxon-name-part></tp:taxon-name></italic>. <xref ref-type="bibr" rid="B4">Beker et al. (2016)</xref> concluded that the <tp:taxon-name><tp:taxon-name-part taxon-name-part-type="family">Salicaceae</tp:taxon-name-part></tp:taxon-name> (<italic><tp:taxon-name><tp:taxon-name-part taxon-name-part-type="genus" reg="Salix">Salix</tp:taxon-name-part></tp:taxon-name></italic> and <italic><tp:taxon-name><tp:taxon-name-part taxon-name-part-type="genus" reg="Populus">Populus</tp:taxon-name-part></tp:taxon-name></italic>) are the host family for this species, with <italic><tp:taxon-name><tp:taxon-name-part taxon-name-part-type="genus" reg="Salix">S.</tp:taxon-name-part> <tp:taxon-name-part taxon-name-part-type="species" reg="repens">repens</tp:taxon-name-part></tp:taxon-name></italic> L. as the most often recorded host in Europe, but also <italic><tp:taxon-name><tp:taxon-name-part taxon-name-part-type="genus" reg="Salix">S.</tp:taxon-name-part> <tp:taxon-name-part taxon-name-part-type="species" reg="lanata">lanata</tp:taxon-name-part></tp:taxon-name></italic> L.</p><sec sec-type="Hebeloma subsect. Hiemalia Quadr.; Doc. mycol. 14: 30, 1985 (“1984”)" id="SECID0ETMMM"><title><italic><tp:taxon-name><tp:taxon-name-part taxon-name-part-type="genus" reg="Hebeloma">Hebeloma</tp:taxon-name-part> <tp:taxon-name-part taxon-name-part-type="infraspecific-rank">subsect.</tp:taxon-name-part> <tp:taxon-name-part taxon-name-part-type="subsection" reg="Hiemalia">Hiemalia</tp:taxon-name-part></tp:taxon-name> Quadr.</italic>; Doc. mycol. 14: 30, 1985 (“1984”).</title><p>Cheilocystidia distinctly broadened at apex, base ± swollen, wall often thickened at the middle. Spores with a majority that are weakly ornamented (<abbrev xmlns:xlink="http://www.w3.org/1999/xlink" xlink:title="ornamentation 2" id="ABBRID0EJNMM" xlink:type="simple">O2</abbrev>) and the perispore which is not consistently or distinctly loosening (rarely <abbrev xmlns:xlink="http://www.w3.org/1999/xlink" xlink:title="perispore 2" id="ABBRID0ENNMM" xlink:type="simple">P2</abbrev> and never <abbrev xmlns:xlink="http://www.w3.org/1999/xlink" xlink:title="perispore 3" id="ABBRID0ERNMM" xlink:type="simple">P3</abbrev>) and the pileus color which always has brown or buff tones at least in the center.</p></sec></tp:treatment-sec><ref-list><ref id="B4"><mixed-citation xmlns:xlink="http://www.w3.org/1999/xlink" xlink:type="simple"><person-group><name name-style="western"><surname>Beker</surname><given-names>HJ</given-names></name><name name-style="western"><surname>Eberhardt</surname><given-names>U</given-names></name><name name-style="western"><surname>Vesterholt</surname><given-names>J</given-names></name></person-group> (<year>2016</year>) <source><italic><tp:taxon-name><tp:taxon-name-part taxon-name-part-type="genus">Hebeloma</tp:taxon-name-part></tp:taxon-name></italic> (Fr.) P. Kumm.</source><publisher-name>Fungi Europaei Edizioni Tecnografica</publisher-name>, <publisher-loc>Lomazzo</publisher-loc>, <size units="page">1232 pp</size>.</mixed-citation></ref><ref id="B9"><mixed-citation xmlns:xlink="http://www.w3.org/1999/xlink" xlink:type="simple"><person-group><name name-style="western"><surname>Cripps</surname><given-names>C</given-names></name><name name-style="western"><surname>Eberhardt</surname><given-names>U</given-names></name><name name-style="western"><surname>Schütz</surname><given-names>N</given-names></name><name name-style="western"><surname>Beker</surname><given-names>HJ</given-names></name><name name-style="western"><surname>Evenson</surname><given-names>VS</given-names></name><name name-style="western"><surname>Horak</surname><given-names>E</given-names></name></person-group> (<year>2019</year>) <article-title>The genus <italic><tp:taxon-name><tp:taxon-name-part taxon-name-part-type="genus">Hebeloma</tp:taxon-name-part></tp:taxon-name></italic> in the Rocky Mountain alpine zone.</article-title><source>MycoKeys</source><volume>46</volume>: <fpage>1</fpage>–<lpage>54</lpage>. <ext-link xlink:type="simple" ext-link-type="doi" xlink:href="10.3897/mycokeys.46.32823">https://doi.org/10.3897/mycokeys.46.32823</ext-link></mixed-citation></ref></ref-list></tp:taxon-treatment>
