# Supplementary material for: A survey of Hebeloma (Hymenogastraceae) in Greenland
Source: MycoKeys. 2021 Apr 19;79:17–118. doi: 10.3897/mycokeys.79.63363 (PMC8076164; doi:10.3897/mycokeys.79.63363)
Supplement: XML Treatment for Hebeloma leucosarx [file mycokeys.79.63363-treatment26.xml]

<!DOCTYPE tp:taxon-treatment
  PUBLIC "-//TaxonX//DTD Taxonomic Treatment Publishing DTD v0 20100105//EN" "tax-treatment-NSO.dtd">
<tp:taxon-treatment xmlns:tp="http://www.plazi.org/taxpub"><tp:treatment-meta><kwd-group><label>Taxon classification</label><kwd><named-content xmlns:xlink="http://www.w3.org/1999/xlink" content-type="kingdom">Fungi</named-content></kwd><kwd><named-content xmlns:xlink="http://www.w3.org/1999/xlink" content-type="order">Agaricales</named-content></kwd><kwd><named-content xmlns:xlink="http://www.w3.org/1999/xlink" content-type="family">Hymenogastraceae</named-content></kwd></kwd-group><mixed-citation publication-type="journal"><person-group><name><surname>Eberhardt</surname><given-names>Ursula</given-names></name><name><surname>Beker</surname><given-names>Henry J.</given-names></name><name><surname>Borgen</surname><given-names>Torbjørn</given-names></name><name><surname>Knudsen</surname><given-names>Henning</given-names></name><name><surname>Schütz</surname><given-names>Nicole</given-names></name><name><surname>Elborne</surname><given-names>Steen A.</given-names></name></person-group><article-title>A survey of <italic><tp:taxon-name><tp:taxon-name-part taxon-name-part-type="genus" reg="Hebeloma">Hebeloma</tp:taxon-name-part></tp:taxon-name></italic> (<tp:taxon-name><tp:taxon-name-part taxon-name-part-type="family">Hymenogastraceae</tp:taxon-name-part></tp:taxon-name>) in Greenland</article-title><source>MycoKeys</source><day>19</day><month>4</month><year>2021</year><volume>79</volume><fpage>17</fpage><lpage>118</lpage><pub-id pub-id-type="doi">10.3897/mycokeys.79.63363</pub-id></mixed-citation></tp:treatment-meta><tp:nomenclature><tp:taxon-name><object-id xmlns:xlink="http://www.w3.org/1999/xlink" content-type="arpha" xlink:type="simple">512E1B68-4C86-5075-B31E-A43592DD1EA5</object-id>
            <tp:taxon-name-part taxon-name-part-type="genus" reg="Hebeloma">Hebeloma</tp:taxon-name-part>
            <tp:taxon-name-part taxon-name-part-type="species" reg="leucosarx">leucosarx</tp:taxon-name-part>
          </tp:taxon-name><tp:taxon-authority>P.D. Orton; Trans. Br. mycol. Soc. 43(2): 244, 1960.</tp:taxon-authority><xref ref-type="fig" rid="F32">Fig. 32</xref></tp:nomenclature><tp:treatment-sec sec-type="description" id="SECID0E1TNM"><title>Macroscopic description.</title><p>Cap 1.8–9.0 cm in diameter, convex, later umbonate, sometimes turned upwards with age, margin often involute when young, later smooth or eroded or wavy, tacky when moist, rarely spotted, sometimes hygrophanous, usually bicolored, often with thin margin but may be unicolored when young, at center dark pinkish buff to ochraceous or dark olive buff or yellowish brown to clay buff or cinnamon to umber or brick, at margin cream to honey or pinkish buff to ochraceous or dark olive buff or clay-pink, without any remains of veil. Lamellae light gray brown to vinaceous buff, adnate to emarginate, maximum depth 2.5–9 mm, number of lamellae {L} 50–70, droplets usually visible but sometimes absent, white fimbriate edge present. Stem (3.0–)3.7–11.0 × 0.3–1.4 {median} × 0.8–2.0 {base} cm, stem Q (6–)6.8–14(–17.5), whitish, often clavate to bulbous, sometimes cylindrical, pruinose to floccose, particularly at apex, sometimes more velutinate, sometimes with mycelial chords. Context firm, stem interior hollow, sometimes with superior wick, flesh discoloring from base. Smell raphanoid, sometimes with hint of cacao. Taste raphanoid, sometimes weakly bitter. Spore deposit brownish olive to umber.</p><fig id="F32" position="float" orientation="portrait"><object-id xmlns:xlink="http://www.w3.org/1999/xlink" content-type="doi" xlink:type="simple">10.3897/mycokeys.79.63363.figure32</object-id><object-id xmlns:xlink="http://www.w3.org/1999/xlink" content-type="arpha" xlink:type="simple">26B53523-8D8A-5667-8A3A-F27D3F6CEF94</object-id><label>Figure 32.</label><caption><p><italic><tp:taxon-name><tp:taxon-name-part taxon-name-part-type="genus" reg="Hebeloma">Hebeloma</tp:taxon-name-part> <tp:taxon-name-part taxon-name-part-type="species" reg="leucosarx">leucosarx</tp:taxon-name-part></tp:taxon-name></italic><bold>A</bold> JV06-757 (from Denmark), photo J. Vesterholt, reproduced by kind permission from <xref ref-type="bibr" rid="B4">Beker et al. (2016)</xref><bold>B</bold> distribution of cited collections <bold>C</bold> spores ×1600 and <bold>D</bold> cheilocystidia ×1000 of TB81.211 in Melzer’s reagent. Scale bars: 5 µm; microphotographs H.K.J. Beker.</p></caption><graphic xmlns:xlink="http://www.w3.org/1999/xlink" xlink:href="mycokeys-79-017-g032.jpg" position="float" orientation="portrait" xlink:type="simple" id="oo_533423.jpg"><uri content-type="original_file" xlink:type="simple">https://binary.pensoft.net/fig/533423</uri></graphic></fig></tp:treatment-sec><tp:treatment-sec sec-type="description" id="SECID0EDVNM"><title>Microscopic description.</title><p>Spores amygdaloid, occasionally limoniform, not or weakly papillate, on ave. 9.5–12.0 × 5.5–7.0 µm, ave. Q = 1.6–2.0 yellow brown to brown, guttulate, almost smooth to weakly ornamented but occasionally distinctly ornamented (<abbrev xmlns:xlink="http://www.w3.org/1999/xlink" xlink:title="ornamentation 1" id="ABBRID0EJVNM" xlink:type="simple">O1</abbrev><abbrev xmlns:xlink="http://www.w3.org/1999/xlink" xlink:title="ornamentation 2" id="ABBRID0ENVNM" xlink:type="simple">O2</abbrev><abbrev xmlns:xlink="http://www.w3.org/1999/xlink" xlink:title="ornamentation 3" id="ABBRID0ERVNM" xlink:type="simple">O3</abbrev>), perispore not or somewhat loosening (<abbrev xmlns:xlink="http://www.w3.org/1999/xlink" xlink:title="perispore 0" id="ABBRID0EVVNM" xlink:type="simple">P0</abbrev><abbrev xmlns:xlink="http://www.w3.org/1999/xlink" xlink:title="perispore 1" id="ABBRID0EZVNM" xlink:type="simple">P1</abbrev>), weakly to strongly dextrinoid, reaction often very slow (<abbrev xmlns:xlink="http://www.w3.org/1999/xlink" xlink:title="dextrinoidity 2" id="ABBRID0E4VNM" xlink:type="simple">D2</abbrev><abbrev xmlns:xlink="http://www.w3.org/1999/xlink" xlink:title="dextrinoidity 3" id="ABBRID0EBWNM" xlink:type="simple">D3</abbrev> (<abbrev xmlns:xlink="http://www.w3.org/1999/xlink" xlink:title="dextrinoidity 4" id="ABBRID0EFWNM" xlink:type="simple">D4</abbrev>)). Basidia 24–33(–35) × 7–8(–10) µm, ave. Q = 3–4.1, mostly four-spored. Cheilocystidia slenderly clavate, occasionally clavate-stipitate or ventricose, occasionally with characteristic apical wall thickening, occasionally bifurcate, geniculate or septate, on ave. 41–67 × 6.5–8.5 (apex) × 4–5.5 (middle) × 4.5–6.5 (base) µm, ratios A/M = 1.42–1.72, A/B = 1.15–1.68, B/M = 0 .94–1.33. Epicutis an ixocutis, 80–200 thick (measured from exsiccata), maximum hyphae width 5 µm, sometimes encrusted, trama elements beneath subcutis ellipsoid to sausage-shaped, occasionally polygonal up to 20 µm wide. Caulocystidia similar to cheilocystidia, up to 200 µm long, often septate and markedly lageniform.</p></tp:treatment-sec><tp:treatment-sec sec-type="Collections examined" id="SECID0EJWNM"><title>Collections examined.</title><p><bold>S-Greenland</bold>: Paamiut, head of Eqaluit, median part, <named-content xmlns:xlink="http://www.w3.org/1999/xlink" content-type="dwc:verbatimCoordinates" xlink:type="simple"><named-content content-type="geo-json" specific-use="{&#34;type&#34;:&#34;Point&#34;,&#34;coordinates&#34;:[-49.250000,62.030000]}" id="NCID0EUWNM" xlink:type="simple">62.03°N, 49.25°W</named-content></named-content>, 15 Aug 1998, T. Borgen (TB98.119, C-F-103513), 300 m, with <italic><tp:taxon-name><tp:taxon-name-part taxon-name-part-type="genus" reg="Betula">Betula</tp:taxon-name-part> <tp:taxon-name-part taxon-name-part-type="species" reg="glandulosa">glandulosa</tp:taxon-name-part></tp:taxon-name></italic> and <italic><tp:taxon-name><tp:taxon-name-part taxon-name-part-type="genus" reg="Salix">Salix</tp:taxon-name-part> <tp:taxon-name-part taxon-name-part-type="species" reg="glauca">glauca</tp:taxon-name-part></tp:taxon-name></italic> in heathland. Paamiut, Taartoq/Mørke Fiord, <named-content xmlns:xlink="http://www.w3.org/1999/xlink" content-type="dwc:verbatimCoordinates" xlink:type="simple"><named-content content-type="geo-json" specific-use="{&#34;type&#34;:&#34;Point&#34;,&#34;coordinates&#34;:[-49.260000,62.010000]}" id="NCID0ESXNM" xlink:type="simple">62.01°N, 49.26°W</named-content></named-content>, 29 Aug 1981, T. Borgen (TB81.211, C-F-103551), ca. 100 m, with <italic><tp:taxon-name><tp:taxon-name-part taxon-name-part-type="genus" reg="Betula">Betula</tp:taxon-name-part> <tp:taxon-name-part taxon-name-part-type="species" reg="glandulosa">glandulosa</tp:taxon-name-part></tp:taxon-name></italic> in heathland.</p></tp:treatment-sec><tp:treatment-sec sec-type="distribution" id="SECID0ECYNM"><title>Distribution.</title><p>Only two records, both from the same area. The general distribution of the species is temperate, to the middle boreal zone. The Greenland records are both from low arctic areas. <italic><tp:taxon-name><tp:taxon-name-part taxon-name-part-type="genus" reg="Hebeloma">Hebeloma</tp:taxon-name-part> <tp:taxon-name-part taxon-name-part-type="species" reg="leucosarx">leucosarx</tp:taxon-name-part></tp:taxon-name></italic> is missing from lowland regions of southern Europe (<xref ref-type="bibr" rid="B4">Beker et al. 2016</xref>; <xref ref-type="bibr" rid="B22">Grilli et al. 2020</xref>).</p></tp:treatment-sec><tp:treatment-sec sec-type="habitat" id="SECID0E2YNM"><title>Habitat and ecology.</title><p>Among the 28 species of <italic><tp:taxon-name><tp:taxon-name-part taxon-name-part-type="genus" reg="Hebeloma">Hebeloma</tp:taxon-name-part></tp:taxon-name></italic> found in Greenland, <italic><tp:taxon-name><tp:taxon-name-part taxon-name-part-type="genus" reg="Hebeloma">H.</tp:taxon-name-part> <tp:taxon-name-part taxon-name-part-type="species" reg="leucosarx">leucosarx</tp:taxon-name-part></tp:taxon-name></italic> is the only species that may primarily be associating with <italic><tp:taxon-name><tp:taxon-name-part taxon-name-part-type="genus" reg="Betula">Betula</tp:taxon-name-part></tp:taxon-name></italic> rather than <italic><tp:taxon-name><tp:taxon-name-part taxon-name-part-type="genus" reg="Salix">Salix</tp:taxon-name-part></tp:taxon-name></italic>, based on the observations of <xref ref-type="bibr" rid="B4">Beker et al. (2016)</xref> from Europe. According to their monograph, in Europe, the main hosts are conifers and <italic><tp:taxon-name><tp:taxon-name-part taxon-name-part-type="genus" reg="Betula">Betula</tp:taxon-name-part></tp:taxon-name></italic> (<xref ref-type="bibr" rid="B4">Beker et al. 2016</xref>); for the above records, the host is most likely <italic><tp:taxon-name><tp:taxon-name-part taxon-name-part-type="genus" reg="Betula">B.</tp:taxon-name-part> <tp:taxon-name-part taxon-name-part-type="species" reg="glandulosa">glandulosa</tp:taxon-name-part></tp:taxon-name></italic>, although in one record <italic><tp:taxon-name><tp:taxon-name-part taxon-name-part-type="genus" reg="Salix">S.</tp:taxon-name-part> <tp:taxon-name-part taxon-name-part-type="species" reg="glauca">glauca</tp:taxon-name-part></tp:taxon-name></italic> is mentioned as present.</p></tp:treatment-sec><ref-list><ref id="B4"><mixed-citation xmlns:xlink="http://www.w3.org/1999/xlink" xlink:type="simple"><person-group><name name-style="western"><surname>Beker</surname><given-names>HJ</given-names></name><name name-style="western"><surname>Eberhardt</surname><given-names>U</given-names></name><name name-style="western"><surname>Vesterholt</surname><given-names>J</given-names></name></person-group> (<year>2016</year>) <source><italic><tp:taxon-name><tp:taxon-name-part taxon-name-part-type="genus">Hebeloma</tp:taxon-name-part></tp:taxon-name></italic> (Fr.) P. Kumm.</source><publisher-name>Fungi Europaei Edizioni Tecnografica</publisher-name>, <publisher-loc>Lomazzo</publisher-loc>, <size units="page">1232 pp</size>.</mixed-citation></ref><ref id="B22"><mixed-citation xmlns:xlink="http://www.w3.org/1999/xlink" xlink:type="simple"><person-group><name name-style="western"><surname>Grilli</surname><given-names>E</given-names></name><name name-style="western"><surname>Beker</surname><given-names>HJ</given-names></name><name name-style="western"><surname>Eberhardt</surname><given-names>U</given-names></name><name name-style="western"><surname>Schütz</surname><given-names>N</given-names></name></person-group> (<year>2020</year>) <source><italic><tp:taxon-name><tp:taxon-name-part taxon-name-part-type="genus">Hebeloma</tp:taxon-name-part></tp:taxon-name></italic> (Fr.) P. Kumm. – Supplement based on collections from Italy. <tp:taxon-name><tp:taxon-name-part taxon-name-part-type="kingdom">Fungi</tp:taxon-name-part></tp:taxon-name> Europaei 14A.</source><publisher-name>Candusso Editrice</publisher-name>, <publisher-loc>Origgio</publisher-loc>, <size units="page">470 pp</size>.</mixed-citation></ref></ref-list></tp:taxon-treatment>
