# Supplementary material for: A survey of Hebeloma (Hymenogastraceae) in Greenland
Source: MycoKeys. 2021 Apr 19;79:17–118. doi: 10.3897/mycokeys.79.63363 (PMC8076164; doi:10.3897/mycokeys.79.63363)
Supplement: XML Treatment for Hebeloma subconcolor [file mycokeys.79.63363-treatment27.xml]

<!DOCTYPE tp:taxon-treatment
  PUBLIC "-//TaxonX//DTD Taxonomic Treatment Publishing DTD v0 20100105//EN" "tax-treatment-NSO.dtd">
<tp:taxon-treatment xmlns:tp="http://www.plazi.org/taxpub"><tp:treatment-meta><kwd-group><label>Taxon classification</label><kwd><named-content xmlns:xlink="http://www.w3.org/1999/xlink" content-type="kingdom">Fungi</named-content></kwd><kwd><named-content xmlns:xlink="http://www.w3.org/1999/xlink" content-type="order">Agaricales</named-content></kwd><kwd><named-content xmlns:xlink="http://www.w3.org/1999/xlink" content-type="family">Hymenogastraceae</named-content></kwd></kwd-group><mixed-citation publication-type="journal"><person-group><name><surname>Eberhardt</surname><given-names>Ursula</given-names></name><name><surname>Beker</surname><given-names>Henry J.</given-names></name><name><surname>Borgen</surname><given-names>Torbjørn</given-names></name><name><surname>Knudsen</surname><given-names>Henning</given-names></name><name><surname>Schütz</surname><given-names>Nicole</given-names></name><name><surname>Elborne</surname><given-names>Steen A.</given-names></name></person-group><article-title>A survey of <italic><tp:taxon-name><tp:taxon-name-part taxon-name-part-type="genus" reg="Hebeloma">Hebeloma</tp:taxon-name-part></tp:taxon-name></italic> (<tp:taxon-name><tp:taxon-name-part taxon-name-part-type="family">Hymenogastraceae</tp:taxon-name-part></tp:taxon-name>) in Greenland</article-title><source>MycoKeys</source><day>19</day><month>4</month><year>2021</year><volume>79</volume><fpage>17</fpage><lpage>118</lpage><pub-id pub-id-type="doi">10.3897/mycokeys.79.63363</pub-id></mixed-citation></tp:treatment-meta><tp:nomenclature><tp:taxon-name><object-id xmlns:xlink="http://www.w3.org/1999/xlink" content-type="arpha" xlink:type="simple">CA7F0D3A-3A6D-5035-951E-FADB57B34F9C</object-id>
            <tp:taxon-name-part taxon-name-part-type="genus" reg="Hebeloma">Hebeloma</tp:taxon-name-part>
            <tp:taxon-name-part taxon-name-part-type="species" reg="subconcolor">subconcolor</tp:taxon-name-part>
          </tp:taxon-name><tp:taxon-authority>Bruchet; Bull. mens. Soc. linn. Lyon 39 (6 (Suppl.)): 127, 1970.</tp:taxon-authority><xref ref-type="fig" rid="F33">Fig. 33</xref></tp:nomenclature><tp:treatment-sec sec-type="description" id="SECID0EO3NM"><title>Macroscopic description.</title><p>Cap 0.8–2.1 cm, convex to umbonate, sometimes broadly, margin smooth, sometimes involute, tacky when moist, usually almost unicolored, at center clay buff to gray brown to dark olive buff to sepia, sometimes pruinose particularly when young, margin sometimes paler, even cream, veil absent. Lamellae when young whitish, later distinctly gray, adnate to emarginate, 3–4 mm broad, number of lamellae {L} 20–32, droplets usually visible with naked eye, but occasionally only with × 10 lens or absent, edge white fimbriate. Stem 1.5–4.5 × 0.3–0.6 cm, {median} × 0.35–0.75 {base} mm, velute, usually pruinose at apex, cylindrical, base clavate or sometimes bulbous. Context firm, in stem stuffed, later hollow, discoloring brownish from base. Smell raphanoid, sometimes strongly. Taste bitter, raphanoid. Spore deposit clay buff.</p><fig id="F33" position="float" orientation="portrait"><object-id xmlns:xlink="http://www.w3.org/1999/xlink" content-type="doi" xlink:type="simple">10.3897/mycokeys.79.63363.figure33</object-id><object-id xmlns:xlink="http://www.w3.org/1999/xlink" content-type="arpha" xlink:type="simple">039CADAD-A01B-502F-A3F4-B524B907AD49</object-id><label>Figure 33.</label><caption><p><italic><tp:taxon-name><tp:taxon-name-part taxon-name-part-type="genus" reg="Hebeloma">Hebeloma</tp:taxon-name-part> <tp:taxon-name-part taxon-name-part-type="species" reg="subconcolor">subconcolor</tp:taxon-name-part></tp:taxon-name></italic><bold>A</bold> SAE-2016.090, photograph S.A. Elborne <bold>B</bold> distribution of cited collections <bold>C</bold> spores ×1600 and <bold>D</bold> cheilocystidia ×1000 of SAE-2016.090 in Melzer’s reagent. Scale bars: 5 µm; microphotographs H.K.J. Beker.</p></caption><graphic xmlns:xlink="http://www.w3.org/1999/xlink" xlink:href="mycokeys-79-017-g033.jpg" position="float" orientation="portrait" xlink:type="simple" id="oo_533424.jpg"><uri content-type="original_file" xlink:type="simple">https://binary.pensoft.net/fig/533424</uri></graphic></fig></tp:treatment-sec><tp:treatment-sec sec-type="description" id="SECID0ET4NM"><title>Microscopic description.</title><p>Spores amygdaloid, limoniform, sometimes weakly papillate, on ave. 10.5–12.5 × 6.5–7.0 µm, ave. Q 1.6–1.85, usually guttulate, pale, yellow brown to brown, almost smooth to very weakly ornamented (<abbrev xmlns:xlink="http://www.w3.org/1999/xlink" xlink:title="ornamentation 1" id="ABBRID0EZ4NM" xlink:type="simple">O1</abbrev><abbrev xmlns:xlink="http://www.w3.org/1999/xlink" xlink:title="ornamentation 2" id="ABBRID0E44NM" xlink:type="simple">O2</abbrev>), perispore not or somewhat loosening (<abbrev xmlns:xlink="http://www.w3.org/1999/xlink" xlink:title="perispore 0" id="ABBRID0EB5NM" xlink:type="simple">P0</abbrev><abbrev xmlns:xlink="http://www.w3.org/1999/xlink" xlink:title="perispore 1" id="ABBRID0EF5NM" xlink:type="simple">P1</abbrev>), weakly to rather strongly dextrinoid (<abbrev xmlns:xlink="http://www.w3.org/1999/xlink" xlink:title="dextrinoidity 2" id="ABBRID0EJ5NM" xlink:type="simple">D2</abbrev><abbrev xmlns:xlink="http://www.w3.org/1999/xlink" xlink:title="dextrinoidity 3" id="ABBRID0EN5NM" xlink:type="simple">D3</abbrev>). Basidia 26–33(–36) × 8–9 µm, Q = 3.4–3.9, mostly four-spored. Cheilocystidia slenderly clavate, sometimes cylindrical, clavate-lageniform or ventricose, occasionally with a characteristic apical wall thickening, occasionally bifurcate, geniculate or septate, on ave. 47–69 × 6.5–9 (apex) × 5–6.5 (middle) × 5–7.5 (base) µm, ratios A/M = 1.36–1.71, A/B = 1.22–1.86, B/M = 0 .92–1.26. Epicutis an ixocutis, 60–75 µm (measured from dried specimens), maximum hyphae width 5.5–6 µm, sometimes encrusted, shape of trama elements beneath subcutis ellipsoid, isodiametric, sausage-shaped up to 20 µm wide. Caulocystidia similar to cheilocystidia, up to 120 µm long and 11 µm wide, multi-septate.</p></tp:treatment-sec><tp:treatment-sec sec-type="Collections examined" id="SECID0ER5NM"><title>Collections examined.</title><p><bold>S-Greenland</bold>: Kangilinnguit-Ivittuut, <named-content xmlns:xlink="http://www.w3.org/1999/xlink" content-type="dwc:verbatimCoordinates" xlink:type="simple"><named-content content-type="geo-json" specific-use="{&#34;type&#34;:&#34;Point&#34;,&#34;coordinates&#34;:[-48.120000,61.210000]}" id="NCID0E35NM" xlink:type="simple">61.21°N, 48.12°W</named-content></named-content>, 18 Aug 2018, H. Knudsen (HK18.232, C-F-111111), 125 m, in tundra. Narsarsuaq, <named-content xmlns:xlink="http://www.w3.org/1999/xlink" content-type="dwc:verbatimCoordinates" xlink:type="simple"><named-content content-type="geo-json" specific-use="{&#34;type&#34;:&#34;Point&#34;,&#34;coordinates&#34;:[-45.400000,61.170000]}" id="NCID0EE6NM" xlink:type="simple">61.17°N, 45.40°W</named-content></named-content>, 17 Aug 2015, H. Knudsen (HK15.089, C-F-8242), 60 m, with <italic><tp:taxon-name><tp:taxon-name-part taxon-name-part-type="genus" reg="Salix">Salix</tp:taxon-name-part> <tp:taxon-name-part taxon-name-part-type="species" reg="glauca">glauca</tp:taxon-name-part></tp:taxon-name></italic>. Nuuk, Qooqqut, <named-content xmlns:xlink="http://www.w3.org/1999/xlink" content-type="dwc:verbatimCoordinates" xlink:type="simple"><named-content content-type="geo-json" specific-use="{&#34;type&#34;:&#34;Point&#34;,&#34;coordinates&#34;:[-50.920000,64.260000]}" id="NCID0EX6NM" xlink:type="simple">64.26°N, 50.92°W</named-content></named-content>, 15 Aug 1987, T. Borgen (TB87.117, C-F-4002), ca. 30 m, with <italic><tp:taxon-name><tp:taxon-name-part taxon-name-part-type="genus" reg="Salix">Salix</tp:taxon-name-part> <tp:taxon-name-part taxon-name-part-type="species" reg="glauca">glauca</tp:taxon-name-part></tp:taxon-name></italic> in ditch. Paamiut, <named-content xmlns:xlink="http://www.w3.org/1999/xlink" content-type="dwc:verbatimCoordinates" xlink:type="simple"><named-content content-type="geo-json" specific-use="{&#34;type&#34;:&#34;Point&#34;,&#34;coordinates&#34;:[-49.660000,61.990000]}" id="NCID0EKAOM" xlink:type="simple">61.99°N, 49.66°W</named-content></named-content>, 4 Aug 1993, E. Rald (ER 93.168, C-F-104313), 25 m. Paamiut, <named-content xmlns:xlink="http://www.w3.org/1999/xlink" content-type="dwc:verbatimCoordinates" xlink:type="simple"><named-content content-type="geo-json" specific-use="{&#34;type&#34;:&#34;Point&#34;,&#34;coordinates&#34;:[-49.400000,62.010000]}" id="NCID0ESAOM" xlink:type="simple">62.01°N, 49.4°W</named-content></named-content>, 14 Aug 1990, T. Borgen (TB90.033, C-F-104299), 25 m. Paamiut, N of the Navigation School area, <named-content xmlns:xlink="http://www.w3.org/1999/xlink" content-type="dwc:verbatimCoordinates" xlink:type="simple"><named-content content-type="geo-json" specific-use="{&#34;type&#34;:&#34;Point&#34;,&#34;coordinates&#34;:[-49.000000,62.020000]}" id="NCID0E1AOM" xlink:type="simple">62.02°N, 49°W</named-content></named-content>, 3 Aug 1990, T. Borgen (TB90.018, C-F-119761), ca. 40 m, with <italic><tp:taxon-name><tp:taxon-name-part taxon-name-part-type="genus" reg="Bistorta">Bistorta</tp:taxon-name-part> <tp:taxon-name-part taxon-name-part-type="species" reg="vivipara">vivipara</tp:taxon-name-part></tp:taxon-name></italic> and <italic><tp:taxon-name><tp:taxon-name-part taxon-name-part-type="genus" reg="Salix">Salix</tp:taxon-name-part> <tp:taxon-name-part taxon-name-part-type="species" reg="herbacea">herbacea</tp:taxon-name-part></tp:taxon-name></italic>. <bold>W-Greenland</bold>: Disko, Fortune Bay, <named-content xmlns:xlink="http://www.w3.org/1999/xlink" content-type="dwc:verbatimCoordinates" xlink:type="simple"><named-content content-type="geo-json" specific-use="{&#34;type&#34;:&#34;Point&#34;,&#34;coordinates&#34;:[-53.880000,69.310000]}" id="NCID0E1BOM" xlink:type="simple">69.31°N, 53.88°W</named-content></named-content>, 3 Aug 1986, T. Borgen (TB86.122, C-F-103587), 20 m. Sisimiut, south of town, <named-content xmlns:xlink="http://www.w3.org/1999/xlink" content-type="dwc:verbatimCoordinates" xlink:type="simple"><named-content content-type="geo-json" specific-use="{&#34;type&#34;:&#34;Point&#34;,&#34;coordinates&#34;:[-53.660000,66.950000]}" id="NCID0ECCOM" xlink:type="simple">66.95°N, 53.66°W</named-content></named-content>, 18 Aug 2016, S.A. Elborne (SAE-2016.090-GR, C-F-106739), 20 m, with <italic><tp:taxon-name><tp:taxon-name-part taxon-name-part-type="genus" reg="Salix">Salix</tp:taxon-name-part> <tp:taxon-name-part taxon-name-part-type="species" reg="glauca">glauca</tp:taxon-name-part></tp:taxon-name></italic> in copse. <bold>E-Greenland</bold>: Jameson Land, Constable Pynt, Ugleelv, <named-content xmlns:xlink="http://www.w3.org/1999/xlink" content-type="dwc:verbatimCoordinates" xlink:type="simple"><named-content content-type="geo-json" specific-use="{&#34;type&#34;:&#34;Point&#34;,&#34;coordinates&#34;:[-22.850000,70.880000]}" id="NCID0EXCOM" xlink:type="simple">70.88°N, 22.85°W</named-content></named-content>, 24 Jul 1989, H. Knudsen (HK89.302, C-F-2195), 100 m.</p></tp:treatment-sec><tp:treatment-sec sec-type="distribution" id="SECID0E3COM"><title>Distribution.</title><p><italic><tp:taxon-name><tp:taxon-name-part taxon-name-part-type="genus" reg="Hebeloma">Hebeloma</tp:taxon-name-part> <tp:taxon-name-part taxon-name-part-type="species" reg="subconcolor">subconcolor</tp:taxon-name-part></tp:taxon-name></italic> is a truly arctic-alpine species with nine records from low and high arctic areas in Greenland. It was recently reported from two collections from alpine North America (Colorado, <xref ref-type="bibr" rid="B9">Cripps et al. 2019</xref>), but the records here are the first from arctic North America. Described from the European Alps by Bruchet 50 years ago, it is still only known from few other locations and it must be considered a rather rare species.</p></tp:treatment-sec><tp:treatment-sec sec-type="habitat" id="SECID0ERDOM"><title>Habitat and ecology.</title><p>Nine collections of <italic><tp:taxon-name><tp:taxon-name-part taxon-name-part-type="genus" reg="Hebeloma">H.</tp:taxon-name-part> <tp:taxon-name-part taxon-name-part-type="species" reg="subconcolor">subconcolor</tp:taxon-name-part></tp:taxon-name></italic> are verified, but only sparse info is given on hosts and ecology. <italic><tp:taxon-name><tp:taxon-name-part taxon-name-part-type="genus" reg="Salix">Salix</tp:taxon-name-part> <tp:taxon-name-part taxon-name-part-type="species" reg="glauca">glauca</tp:taxon-name-part></tp:taxon-name></italic>, <italic><tp:taxon-name><tp:taxon-name-part taxon-name-part-type="genus" reg="Salix">S.</tp:taxon-name-part> <tp:taxon-name-part taxon-name-part-type="species" reg="herbacea">herbacea</tp:taxon-name-part></tp:taxon-name></italic> and <italic><tp:taxon-name><tp:taxon-name-part taxon-name-part-type="genus" reg="Bistorta">Bistorta</tp:taxon-name-part> <tp:taxon-name-part taxon-name-part-type="species" reg="vivipara">vivipara</tp:taxon-name-part></tp:taxon-name></italic> are mentioned as possible hosts. Most localities are on acid soil in agreement with the conclusion of <xref ref-type="bibr" rid="B4">Beker et al. (2016)</xref>, who, in Europe, had <italic><tp:taxon-name><tp:taxon-name-part taxon-name-part-type="genus" reg="Salix">S.</tp:taxon-name-part> <tp:taxon-name-part taxon-name-part-type="species" reg="herbacea">herbacea</tp:taxon-name-part></tp:taxon-name></italic> listed as possible host for each cited collection of the species.</p></tp:treatment-sec><ref-list><ref id="B9"><mixed-citation xmlns:xlink="http://www.w3.org/1999/xlink" xlink:type="simple"><person-group><name name-style="western"><surname>Cripps</surname><given-names>C</given-names></name><name name-style="western"><surname>Eberhardt</surname><given-names>U</given-names></name><name name-style="western"><surname>Schütz</surname><given-names>N</given-names></name><name name-style="western"><surname>Beker</surname><given-names>HJ</given-names></name><name name-style="western"><surname>Evenson</surname><given-names>VS</given-names></name><name name-style="western"><surname>Horak</surname><given-names>E</given-names></name></person-group> (<year>2019</year>) <article-title>The genus <italic><tp:taxon-name><tp:taxon-name-part taxon-name-part-type="genus">Hebeloma</tp:taxon-name-part></tp:taxon-name></italic> in the Rocky Mountain alpine zone.</article-title><source>MycoKeys</source><volume>46</volume>: <fpage>1</fpage>–<lpage>54</lpage>. <ext-link xlink:type="simple" ext-link-type="doi" xlink:href="10.3897/mycokeys.46.32823">https://doi.org/10.3897/mycokeys.46.32823</ext-link></mixed-citation></ref><ref id="B4"><mixed-citation xmlns:xlink="http://www.w3.org/1999/xlink" xlink:type="simple"><person-group><name name-style="western"><surname>Beker</surname><given-names>HJ</given-names></name><name name-style="western"><surname>Eberhardt</surname><given-names>U</given-names></name><name name-style="western"><surname>Vesterholt</surname><given-names>J</given-names></name></person-group> (<year>2016</year>) <source><italic><tp:taxon-name><tp:taxon-name-part taxon-name-part-type="genus">Hebeloma</tp:taxon-name-part></tp:taxon-name></italic> (Fr.) P. Kumm.</source><publisher-name>Fungi Europaei Edizioni Tecnografica</publisher-name>, <publisher-loc>Lomazzo</publisher-loc>, <size units="page">1232 pp</size>.</mixed-citation></ref></ref-list></tp:taxon-treatment>
