# Supplementary material for: A survey of Hebeloma (Hymenogastraceae) in Greenland
Source: MycoKeys. 2021 Apr 19;79:17–118. doi: 10.3897/mycokeys.79.63363 (PMC8076164; doi:10.3897/mycokeys.79.63363)
Supplement: XML Treatment for Hebeloma velutipes [file mycokeys.79.63363-treatment28.xml]

<!DOCTYPE tp:taxon-treatment
  PUBLIC "-//TaxonX//DTD Taxonomic Treatment Publishing DTD v0 20100105//EN" "tax-treatment-NSO.dtd">
<tp:taxon-treatment xmlns:tp="http://www.plazi.org/taxpub"><tp:treatment-meta><kwd-group><label>Taxon classification</label><kwd><named-content xmlns:xlink="http://www.w3.org/1999/xlink" content-type="kingdom">Fungi</named-content></kwd><kwd><named-content xmlns:xlink="http://www.w3.org/1999/xlink" content-type="order">Agaricales</named-content></kwd><kwd><named-content xmlns:xlink="http://www.w3.org/1999/xlink" content-type="family">Hymenogastraceae</named-content></kwd></kwd-group><mixed-citation publication-type="journal"><person-group><name><surname>Eberhardt</surname><given-names>Ursula</given-names></name><name><surname>Beker</surname><given-names>Henry J.</given-names></name><name><surname>Borgen</surname><given-names>Torbjørn</given-names></name><name><surname>Knudsen</surname><given-names>Henning</given-names></name><name><surname>Schütz</surname><given-names>Nicole</given-names></name><name><surname>Elborne</surname><given-names>Steen A.</given-names></name></person-group><article-title>A survey of <italic><tp:taxon-name><tp:taxon-name-part taxon-name-part-type="genus" reg="Hebeloma">Hebeloma</tp:taxon-name-part></tp:taxon-name></italic> (<tp:taxon-name><tp:taxon-name-part taxon-name-part-type="family">Hymenogastraceae</tp:taxon-name-part></tp:taxon-name>) in Greenland</article-title><source>MycoKeys</source><day>19</day><month>4</month><year>2021</year><volume>79</volume><fpage>17</fpage><lpage>118</lpage><pub-id pub-id-type="doi">10.3897/mycokeys.79.63363</pub-id></mixed-citation></tp:treatment-meta><tp:nomenclature><tp:taxon-name><object-id xmlns:xlink="http://www.w3.org/1999/xlink" content-type="arpha" xlink:type="simple">B920593C-040A-51A2-8427-F03F1F834CAC</object-id>
            <tp:taxon-name-part taxon-name-part-type="genus" reg="Hebeloma">Hebeloma</tp:taxon-name-part>
            <tp:taxon-name-part taxon-name-part-type="species" reg="velutipes">velutipes</tp:taxon-name-part>
          </tp:taxon-name><tp:taxon-authority>Bruchet; Bull. Mens. Soc. Linn. Lyon 39(6(Suppl.)): 127, 1970.</tp:taxon-authority><xref ref-type="fig" rid="F34">Fig. 34</xref></tp:nomenclature><tp:treatment-sec sec-type="description" id="SECID0E1GOM"><title>Macroscopic description.</title><p>Cap 1.6–8.2 cm in diameter, convex to umbonate, margin often involute when young, sometimes crenulate, occasionally upturned and wavy with age, tacky when moist, occasionally spotted, not hygrophanous, unicolored or variably bicolored, at center whitish to cream or buff to ochraceous or more rarely dark olive buff or yellowish brown or brownish olive, at margin white to cream or buff, without remains of veil. Lamellae clay brown, adnate to emarginate, occasionally with decurrent tooth, maximum depth 2–9 mm, number of lamellae {L} 50–78, droplets visible, occasionally only visible with × 10 lens, rarely absent, white fimbriate edge present, sometimes very distinct. Stem 0.5–10.4 × 0.3–1.6 {median} × 0.4–2.7 {base} cm, stem Q (0.6–)2.5–12.1(–14.4), whitish, base usually clavate to bulbous, sometimes cylindrical, usually velutinate, often pruinose or floccose at least on the upper half. Context firm, stem interior stuffed, later hollow, often with superior wick, occasionally with basal wick, flesh generally not discoloring from base. Smell usually raphanoid, sometimes earthy. Taste usually bitter and raphanoid. Spore deposit brownish olive to umber.</p><fig id="F34" position="float" orientation="portrait"><object-id xmlns:xlink="http://www.w3.org/1999/xlink" content-type="doi" xlink:type="simple">10.3897/mycokeys.79.63363.figure34</object-id><object-id xmlns:xlink="http://www.w3.org/1999/xlink" content-type="arpha" xlink:type="simple">C0100341-AC61-593E-BD31-A1CD3DE771C1</object-id><label>Figure 34.</label><caption><p><italic><tp:taxon-name><tp:taxon-name-part taxon-name-part-type="genus" reg="Hebeloma">Hebeloma</tp:taxon-name-part> <tp:taxon-name-part taxon-name-part-type="species" reg="velutipes">velutipes</tp:taxon-name-part></tp:taxon-name></italic><bold>A</bold> SAE-2017.110, photograph S.A. Elborne <bold>B</bold> distribution of cited collections <bold>C</bold> spores ×1600 and <bold>D</bold> cheilocystidia ×1000 of SAE-2017.110 in Melzer’s reagent. Scale bars: 5 µm; microphotographs H.K.J. Beker.</p></caption><graphic xmlns:xlink="http://www.w3.org/1999/xlink" xlink:href="mycokeys-79-017-g034.jpg" position="float" orientation="portrait" xlink:type="simple" id="oo_533425.jpg"><uri content-type="original_file" xlink:type="simple">https://binary.pensoft.net/fig/533425</uri></graphic></fig></tp:treatment-sec><tp:treatment-sec sec-type="description" id="SECID0E6HOM"><title>Microscopic description.</title><p>Spores amygdaloid, occasionally limoniform, variably papillate, but usually at most weakly, on ave. 9–13 × 5.5–7.5 µm, Q = 1.5–1.9, yellow through yellow brown to brown, usually guttulate, almost smooth to very weakly ornamented (<abbrev xmlns:xlink="http://www.w3.org/1999/xlink" xlink:title="ornamentation 1" id="ABBRID0EFIOM" xlink:type="simple">O1</abbrev><abbrev xmlns:xlink="http://www.w3.org/1999/xlink" xlink:title="ornamentation 2" id="ABBRID0EJIOM" xlink:type="simple">O2</abbrev> (<abbrev xmlns:xlink="http://www.w3.org/1999/xlink" xlink:title="ornamentation 3" id="ABBRID0ENIOM" xlink:type="simple">O3</abbrev>)), perispore not or somewhat loosening (<abbrev xmlns:xlink="http://www.w3.org/1999/xlink" xlink:title="perispore 0" id="ABBRID0ERIOM" xlink:type="simple">P0</abbrev><abbrev xmlns:xlink="http://www.w3.org/1999/xlink" xlink:title="perispore 1" id="ABBRID0EVIOM" xlink:type="simple">P1</abbrev>), rather strongly dextrinoid ((<abbrev xmlns:xlink="http://www.w3.org/1999/xlink" xlink:title="dextrinoidity 2" id="ABBRID0EZIOM" xlink:type="simple">D2</abbrev>) <abbrev xmlns:xlink="http://www.w3.org/1999/xlink" xlink:title="dextrinoidity 3" id="ABBRID0E4IOM" xlink:type="simple">D3</abbrev> (<abbrev xmlns:xlink="http://www.w3.org/1999/xlink" xlink:title="dextrinoidity 4" id="ABBRID0EBJOM" xlink:type="simple">D4</abbrev>)). Basidia 24–38(–43) × 6–10 µm, ave. Q = (3–)3.5–4.9, mostly four-spored. Cheilocystidia slenderly clavate, some clavate-lageniform, cylindrical or ventricose, more rarely clavate-stipitate, occasionally characteristically bifurcate, geniculate or septate (sometimes clamped), on ave. 43–73 × 6.5–9 (apex) × 4–6 (middle) × 4–7 (base) µm, ratios A/M = 1.31–1.73, A/B = 1.07–1.73, B/M = 0.86–1.34. Epicutis an ixocutis, 80–200 µm thick (measured from exsiccata), maximum hyphae width 4–8 µm, sometimes encrusted, trama elements beneath subcutis cylindrical, ellipsoid, isodiametric, sausage-shaped up to 12 µm wide. Caulocystidia similar to cheilocystidia, but more irregular, up to 200 µm long.</p></tp:treatment-sec><tp:treatment-sec sec-type="Collections examined" id="SECID0EFJOM"><title>Collections examined.</title><p><bold>S-Greenland</bold>: Paamiut, <named-content xmlns:xlink="http://www.w3.org/1999/xlink" content-type="dwc:verbatimCoordinates" xlink:type="simple"><named-content content-type="geo-json" specific-use="{&#34;type&#34;:&#34;Point&#34;,&#34;coordinates&#34;:[-49.400000,62.010000]}" id="NCID0EQJOM" xlink:type="simple">62.01°N, 49.4°W</named-content></named-content>, 19 Aug 1998, T. Borgen (TB98.158, C-F-103512), 75 m, with <italic><tp:taxon-name><tp:taxon-name-part taxon-name-part-type="genus" reg="Salix">Salix</tp:taxon-name-part> <tp:taxon-name-part taxon-name-part-type="species" reg="glauca">glauca</tp:taxon-name-part></tp:taxon-name></italic> in tundra. <bold>W-Greenland</bold>: Kangerlussuaq near the Ice cap, <named-content xmlns:xlink="http://www.w3.org/1999/xlink" content-type="dwc:verbatimCoordinates" xlink:type="simple"><named-content content-type="geo-json" specific-use="{&#34;type&#34;:&#34;Point&#34;,&#34;coordinates&#34;:[-50.230000,67.100000]}" id="NCID0EFKOM" xlink:type="simple">67.10°N, 50.23°W</named-content></named-content>, 12 Aug 2000, A-M. Larsen, T. Borgen (TB00.073, C-F-103519), 220 m, with <italic><tp:taxon-name><tp:taxon-name-part taxon-name-part-type="genus" reg="Salix">Salix</tp:taxon-name-part> <tp:taxon-name-part taxon-name-part-type="species" reg="glauca">glauca</tp:taxon-name-part></tp:taxon-name></italic> in copse. Kangerlussuaq, airport area, <named-content xmlns:xlink="http://www.w3.org/1999/xlink" content-type="dwc:verbatimCoordinates" xlink:type="simple"><named-content content-type="geo-json" specific-use="{&#34;type&#34;:&#34;Point&#34;,&#34;coordinates&#34;:[-50.410000,67.040000]}" id="NCID0EYKOM" xlink:type="simple">67.04°N, 50.41°W</named-content></named-content>, 10 Aug 1986, T. Borgen (TB86.179, C-F-103557), 30 m, with <italic><tp:taxon-name><tp:taxon-name-part taxon-name-part-type="genus" reg="Salix">Salix</tp:taxon-name-part> <tp:taxon-name-part taxon-name-part-type="species" reg="glauca">glauca</tp:taxon-name-part></tp:taxon-name></italic> and <italic><tp:taxon-name><tp:taxon-name-part taxon-name-part-type="genus" reg="Betula">Betula</tp:taxon-name-part> <tp:taxon-name-part taxon-name-part-type="species" reg="nana">nana</tp:taxon-name-part></tp:taxon-name></italic>. Kangerlussuaq, Ringsødalen, Kellyville, <named-content xmlns:xlink="http://www.w3.org/1999/xlink" content-type="dwc:verbatimCoordinates" xlink:type="simple"><named-content content-type="geo-json" specific-use="{&#34;type&#34;:&#34;Point&#34;,&#34;coordinates&#34;:[-50.950000,66.990000]}" id="NCID0EWLOM" xlink:type="simple">66.99°N, 50.95°W</named-content></named-content>, 14 Aug 2000, S.A. Elborne (SAE-2000.041-GR, C-F-108492), 180 m, at lakeside. Kangerlussuaq, Sandflugtsdalen, c. 15 km E of of the airport, <named-content xmlns:xlink="http://www.w3.org/1999/xlink" content-type="dwc:verbatimCoordinates" xlink:type="simple"><named-content content-type="geo-json" specific-use="{&#34;type&#34;:&#34;Point&#34;,&#34;coordinates&#34;:[-50.460000,67.070000]}" id="NCID0E5LOM" xlink:type="simple">67.07°N, 50.46°W</named-content></named-content>, 8 Aug 2016, T. Borgen (TB16.087, C-F-103582), 200 m, with <italic><tp:taxon-name><tp:taxon-name-part taxon-name-part-type="genus" reg="Salix">Salix</tp:taxon-name-part> <tp:taxon-name-part taxon-name-part-type="species" reg="glauca">glauca</tp:taxon-name-part></tp:taxon-name></italic> and <italic><tp:taxon-name><tp:taxon-name-part taxon-name-part-type="genus" reg="Sphagnum">Sphagnum</tp:taxon-name-part></tp:taxon-name></italic> in scrubland. Kangerlussuaq, Store Saltsø, <named-content xmlns:xlink="http://www.w3.org/1999/xlink" content-type="dwc:verbatimCoordinates" xlink:type="simple"><named-content content-type="geo-json" specific-use="{&#34;type&#34;:&#34;Point&#34;,&#34;coordinates&#34;:[-50.590000,66.990000]}" id="NCID0EYMOM" xlink:type="simple">66.99°N, 50.59°W</named-content></named-content>, 15 Aug 2000, S.A. Elborne (SAE-2000.051-GR, C-F-108502), 260 m, with <italic><tp:taxon-name><tp:taxon-name-part taxon-name-part-type="genus" reg="Betula">Betula</tp:taxon-name-part> <tp:taxon-name-part taxon-name-part-type="species" reg="nana">nana</tp:taxon-name-part></tp:taxon-name></italic> in heathland. <bold>N-Greenland</bold>: Zackenberg, Aucellabjerg, at Kærelv, <named-content xmlns:xlink="http://www.w3.org/1999/xlink" content-type="dwc:verbatimCoordinates" xlink:type="simple"><named-content content-type="geo-json" specific-use="{&#34;type&#34;:&#34;Point&#34;,&#34;coordinates&#34;:[-21.000000,74.500000]}" id="NCID0ENNOM" xlink:type="simple">74.5°N, 21°W</named-content></named-content>, 14 Aug 1999, T. Borgen (TB99.336, C-F-119749), 100 m, with <italic><tp:taxon-name><tp:taxon-name-part taxon-name-part-type="genus" reg="Dryas">Dryas</tp:taxon-name-part></tp:taxon-name></italic> sp. and <italic><tp:taxon-name><tp:taxon-name-part taxon-name-part-type="genus" reg="Salix">Salix</tp:taxon-name-part> <tp:taxon-name-part taxon-name-part-type="species" reg="arctica">arctica</tp:taxon-name-part></tp:taxon-name></italic> in scrubland. Zackenberg, W of Kærelv, <named-content xmlns:xlink="http://www.w3.org/1999/xlink" content-type="dwc:verbatimCoordinates" xlink:type="simple"><named-content content-type="geo-json" specific-use="{&#34;type&#34;:&#34;Point&#34;,&#34;coordinates&#34;:[-21.000000,74.500000]}" id="NCID0EHOOM" xlink:type="simple">74.5°N, 21°W</named-content></named-content>, 13 Aug 1999, T. Borgen (TB99.309, C-F-119754), 40 m, with <italic><tp:taxon-name><tp:taxon-name-part taxon-name-part-type="genus" reg="Dryas">Dryas</tp:taxon-name-part></tp:taxon-name></italic> sp. in scrubland. <bold>E-Greenland</bold>: Jameson Land, Nerlerit Inaat/Constable Pynt, delta of Gåseelv valley, <named-content xmlns:xlink="http://www.w3.org/1999/xlink" content-type="dwc:verbatimCoordinates" xlink:type="simple"><named-content content-type="geo-json" specific-use="{&#34;type&#34;:&#34;Point&#34;,&#34;coordinates&#34;:[-22.650000,70.760000]}" id="NCID0EYOOM" xlink:type="simple">70.76°N, 22.65°W</named-content></named-content>, 9 Aug 2017, H. Knudsen (HK17.186, C-F-105090), 40 m. Jameson Land, Nerlerit Inaat/Constable Pynt, delta of Gåseelv valley, <named-content xmlns:xlink="http://www.w3.org/1999/xlink" content-type="dwc:verbatimCoordinates" xlink:type="simple"><named-content content-type="geo-json" specific-use="{&#34;type&#34;:&#34;Point&#34;,&#34;coordinates&#34;:[-22.660000,70.760000]}" id="NCID0EAPOM" xlink:type="simple">70.76°N, 22.66°W</named-content></named-content>, 6 Aug 2017, S.A. Elborne (SAE-2017.110-GR, C-F-106762), 65 m, with <italic><tp:taxon-name><tp:taxon-name-part taxon-name-part-type="genus" reg="Dryas">Dryas</tp:taxon-name-part></tp:taxon-name></italic> sp.</p></tp:treatment-sec><tp:treatment-sec sec-type="distribution" id="SECID0EMPOM"><title>Distribution.</title><p><italic><tp:taxon-name><tp:taxon-name-part taxon-name-part-type="genus" reg="Hebeloma">Hebeloma</tp:taxon-name-part> <tp:taxon-name-part taxon-name-part-type="species" reg="velutipes">velutipes</tp:taxon-name-part></tp:taxon-name></italic> is one of the most common <italic><tp:taxon-name><tp:taxon-name-part taxon-name-part-type="genus" reg="Hebeloma">Hebeloma</tp:taxon-name-part></tp:taxon-name></italic> species in Europe and widely distributed all over Europe (<xref ref-type="bibr" rid="B4">Beker et al. 2016</xref>). In Greenland, it is also widespread, but relatively uncommon. From alpine Europe it is known from the Pyrenees, the Alps and Lower Tatra, and from arctic Europe from Svalbard and Iceland (<xref ref-type="bibr" rid="B4">Beker et al. 2016</xref>). Outside Europe and Greenland, it is known from alpine sites in the Rocky Mountains (Colorado, Montana, <xref ref-type="bibr" rid="B9">Cripps et al. 2019</xref>).</p></tp:treatment-sec><tp:treatment-sec sec-type="habitat" id="SECID0EQQOM"><title>Habitat and ecology.</title><p>Ten collections, all but one (Paamiut) from calcareous localities. <italic><tp:taxon-name><tp:taxon-name-part taxon-name-part-type="genus" reg="Salix">Salix</tp:taxon-name-part> <tp:taxon-name-part taxon-name-part-type="species" reg="glauca">glauca</tp:taxon-name-part></tp:taxon-name></italic> and <italic><tp:taxon-name><tp:taxon-name-part taxon-name-part-type="genus" reg="Dryas">Dryas</tp:taxon-name-part></tp:taxon-name></italic> are main hosts, one record is with <italic><tp:taxon-name><tp:taxon-name-part taxon-name-part-type="genus" reg="Betula">Betula</tp:taxon-name-part> <tp:taxon-name-part taxon-name-part-type="species" reg="nana">nana</tp:taxon-name-part></tp:taxon-name></italic>. In the Rocky Mountains, <italic><tp:taxon-name><tp:taxon-name-part taxon-name-part-type="genus" reg="Hebeloma">H.</tp:taxon-name-part> <tp:taxon-name-part taxon-name-part-type="species" reg="velutipes">velutipes</tp:taxon-name-part></tp:taxon-name></italic> is also recorded with <italic><tp:taxon-name><tp:taxon-name-part taxon-name-part-type="genus" reg="Dryas">Dryas</tp:taxon-name-part> <tp:taxon-name-part taxon-name-part-type="species" reg="octopetala">octopetala</tp:taxon-name-part></tp:taxon-name></italic>, <italic><tp:taxon-name><tp:taxon-name-part taxon-name-part-type="genus" reg="Salix">Salix</tp:taxon-name-part> <tp:taxon-name-part taxon-name-part-type="species" reg="glauca">glauca</tp:taxon-name-part></tp:taxon-name></italic> and <italic><tp:taxon-name><tp:taxon-name-part taxon-name-part-type="genus" reg="Salix">S.</tp:taxon-name-part> <tp:taxon-name-part taxon-name-part-type="species" reg="reticulata">reticulata</tp:taxon-name-part></tp:taxon-name></italic> (<xref ref-type="bibr" rid="B9">Cripps et al. 2019</xref>). In Europe numerous hosts are recorded, see <xref ref-type="bibr" rid="B4">Beker et al. (2016)</xref>.</p><sec sec-type="Hebeloma sect. Naviculospora" id="SECID0EHTOM"><title>
              <tp:taxon-name><tp:taxon-name-part taxon-name-part-type="genus" reg="Hebeloma">Hebeloma</tp:taxon-name-part> <tp:taxon-name-part taxon-name-part-type="infraspecific-rank">sect.</tp:taxon-name-part> <tp:taxon-name-part taxon-name-part-type="section" reg="Naviculospora">Naviculospora</tp:taxon-name-part></tp:taxon-name>
            </title></sec></tp:treatment-sec><ref-list><ref id="B4"><mixed-citation xmlns:xlink="http://www.w3.org/1999/xlink" xlink:type="simple"><person-group><name name-style="western"><surname>Beker</surname><given-names>HJ</given-names></name><name name-style="western"><surname>Eberhardt</surname><given-names>U</given-names></name><name name-style="western"><surname>Vesterholt</surname><given-names>J</given-names></name></person-group> (<year>2016</year>) <source><italic><tp:taxon-name><tp:taxon-name-part taxon-name-part-type="genus">Hebeloma</tp:taxon-name-part></tp:taxon-name></italic> (Fr.) P. Kumm.</source><publisher-name>Fungi Europaei Edizioni Tecnografica</publisher-name>, <publisher-loc>Lomazzo</publisher-loc>, <size units="page">1232 pp</size>.</mixed-citation></ref><ref id="B9"><mixed-citation xmlns:xlink="http://www.w3.org/1999/xlink" xlink:type="simple"><person-group><name name-style="western"><surname>Cripps</surname><given-names>C</given-names></name><name name-style="western"><surname>Eberhardt</surname><given-names>U</given-names></name><name name-style="western"><surname>Schütz</surname><given-names>N</given-names></name><name name-style="western"><surname>Beker</surname><given-names>HJ</given-names></name><name name-style="western"><surname>Evenson</surname><given-names>VS</given-names></name><name name-style="western"><surname>Horak</surname><given-names>E</given-names></name></person-group> (<year>2019</year>) <article-title>The genus <italic><tp:taxon-name><tp:taxon-name-part taxon-name-part-type="genus">Hebeloma</tp:taxon-name-part></tp:taxon-name></italic> in the Rocky Mountain alpine zone.</article-title><source>MycoKeys</source><volume>46</volume>: <fpage>1</fpage>–<lpage>54</lpage>. <ext-link xlink:type="simple" ext-link-type="doi" xlink:href="10.3897/mycokeys.46.32823">https://doi.org/10.3897/mycokeys.46.32823</ext-link></mixed-citation></ref></ref-list></tp:taxon-treatment>
