# Supplementary material for: A survey of Hebeloma (Hymenogastraceae) in Greenland
Source: MycoKeys. 2021 Apr 19;79:17–118. doi: 10.3897/mycokeys.79.63363 (PMC8076164; doi:10.3897/mycokeys.79.63363)
Supplement: XML Treatment for Hebeloma islandicum [file mycokeys.79.63363-treatment29.xml]

<!DOCTYPE tp:taxon-treatment
  PUBLIC "-//TaxonX//DTD Taxonomic Treatment Publishing DTD v0 20100105//EN" "tax-treatment-NSO.dtd">
<tp:taxon-treatment xmlns:tp="http://www.plazi.org/taxpub"><tp:treatment-meta><kwd-group><label>Taxon classification</label><kwd><named-content xmlns:xlink="http://www.w3.org/1999/xlink" content-type="kingdom">Fungi</named-content></kwd><kwd><named-content xmlns:xlink="http://www.w3.org/1999/xlink" content-type="order">Agaricales</named-content></kwd><kwd><named-content xmlns:xlink="http://www.w3.org/1999/xlink" content-type="family">Hymenogastraceae</named-content></kwd></kwd-group><mixed-citation publication-type="journal"><person-group><name><surname>Eberhardt</surname><given-names>Ursula</given-names></name><name><surname>Beker</surname><given-names>Henry J.</given-names></name><name><surname>Borgen</surname><given-names>Torbjørn</given-names></name><name><surname>Knudsen</surname><given-names>Henning</given-names></name><name><surname>Schütz</surname><given-names>Nicole</given-names></name><name><surname>Elborne</surname><given-names>Steen A.</given-names></name></person-group><article-title>A survey of <italic><tp:taxon-name><tp:taxon-name-part taxon-name-part-type="genus" reg="Hebeloma">Hebeloma</tp:taxon-name-part></tp:taxon-name></italic> (<tp:taxon-name><tp:taxon-name-part taxon-name-part-type="family">Hymenogastraceae</tp:taxon-name-part></tp:taxon-name>) in Greenland</article-title><source>MycoKeys</source><day>19</day><month>4</month><year>2021</year><volume>79</volume><fpage>17</fpage><lpage>118</lpage><pub-id pub-id-type="doi">10.3897/mycokeys.79.63363</pub-id></mixed-citation></tp:treatment-meta><tp:nomenclature><tp:taxon-name><object-id xmlns:xlink="http://www.w3.org/1999/xlink" content-type="arpha" xlink:type="simple">793409B2-235C-5E1A-9E4F-1FC7FF32FB3E</object-id>
            <tp:taxon-name-part taxon-name-part-type="genus" reg="Hebeloma">Hebeloma</tp:taxon-name-part>
            <tp:taxon-name-part taxon-name-part-type="species" reg="islandicum">islandicum</tp:taxon-name-part>
          </tp:taxon-name><tp:taxon-authority>Beker &amp; U. Eberh.; Beker, Eberhardt &amp; Vesterholt, Fungi Europ. (Alassio) 14: 414, 2016.</tp:taxon-authority><xref ref-type="fig" rid="F35">Fig. 35</xref></tp:nomenclature><tp:treatment-sec sec-type="description" id="SECID0EGVOM"><title>Macroscopic description.</title><p>Cap 2.0–4.0 cm in diameter, convex to umbonate, margin involute when young, smooth, tacky when moist, not hygrophanous, uniformly colored or bicolored, at center dark olive buff to yellowish brown, at margin cream, innately fibrillose, sometimes with remnants of universal veil. Lamellae initially pale clay, in age often brownish, emarginate, maximum depth 5 mm, number of lamellae {L} 40–50, droplets visible with naked eye, with white fimbriate edge. Stem 1.7–2.5 × 0.4–0.6 {median} × 0.5–0.7 {base} cm, stem Q 3.4–5.5, whitish pale, finely flocculose-tomentose in the entire length with clavate base. Context firm, stem interior stuffed, later hollow, flesh usually discoloring from base. Smell raphanoid. Taste mild or slightly bitter. Spore deposit not recorded.</p><fig id="F35" position="float" orientation="portrait"><object-id xmlns:xlink="http://www.w3.org/1999/xlink" content-type="doi" xlink:type="simple">10.3897/mycokeys.79.63363.figure35</object-id><object-id xmlns:xlink="http://www.w3.org/1999/xlink" content-type="arpha" xlink:type="simple">2E140B00-D24A-5F1C-9E68-5F39CD4A0E5C</object-id><label>Figure 35.</label><caption><p><italic><tp:taxon-name><tp:taxon-name-part taxon-name-part-type="genus" reg="Hebeloma">Hebeloma</tp:taxon-name-part> <tp:taxon-name-part taxon-name-part-type="species" reg="islandicum">islandicum</tp:taxon-name-part></tp:taxon-name></italic><bold>A</bold> TB19.81, photograph T. Borgen <bold>B</bold> distribution of cited collections; <bold>C</bold> spores ×1600 and <bold>D</bold> cheilocystidia ×1000 of TB86.291 in Melzer’s reagent. Scale bars: 5 µm; microphotographs H.K.J. Beker.</p></caption><graphic xmlns:xlink="http://www.w3.org/1999/xlink" xlink:href="mycokeys-79-017-g035.jpg" position="float" orientation="portrait" xlink:type="simple" id="oo_533426.jpg"><uri content-type="original_file" xlink:type="simple">https://binary.pensoft.net/fig/533426</uri></graphic></fig></tp:treatment-sec><tp:treatment-sec sec-type="description" id="SECID0ELWOM"><title>Microscopic description.</title><p>Spores amygdaloid, often limoniform, papillate, on ave. 11.0–12.5 × 6.5–7.0 µm, ave. Q = 1.7–1.8, yellow to yellow brown, guttulate, at most weakly ornamented ((<abbrev xmlns:xlink="http://www.w3.org/1999/xlink" xlink:title="ornamentation 1" id="ABBRID0ERWOM" xlink:type="simple">O1</abbrev>) <abbrev xmlns:xlink="http://www.w3.org/1999/xlink" xlink:title="ornamentation 2" id="ABBRID0EVWOM" xlink:type="simple">O2</abbrev>), perispore not or somewhat loosening (<abbrev xmlns:xlink="http://www.w3.org/1999/xlink" xlink:title="perispore 0" id="ABBRID0EZWOM" xlink:type="simple">P0</abbrev><abbrev xmlns:xlink="http://www.w3.org/1999/xlink" xlink:title="perispore 1" id="ABBRID0E4WOM" xlink:type="simple">P1</abbrev>), weakly to rather strongly dextrinoid (<abbrev xmlns:xlink="http://www.w3.org/1999/xlink" xlink:title="dextrinoidity 2" id="ABBRID0EBXOM" xlink:type="simple">D2</abbrev><abbrev xmlns:xlink="http://www.w3.org/1999/xlink" xlink:title="dextrinoidity 3" id="ABBRID0EFXOM" xlink:type="simple">D3</abbrev>). Basidia 28–40 × 6–9 µm, ave. Q = 3.7–4.9, mostly four-spored. Cheilocystidia irregular, a mixture of clavate-stipitate, clavate-lageniform, ventricose and slenderly clavate, with occasional characters, geniculate, septate (sometimes clamped) or rostrate, on ave. 44–55 × 6.5–8.5 (apex) × 4–5 (middle) × 4–8 (base) µm, ratios A/M = 1.63–1.98, A/B = 1.04–1.85, B/M = 1.05–1.73. Epicutis an ixocutis, up to 120 µm thick (measured from exsiccata), maximum hyphae width 6 µm, some encrusted, trama elements beneath subcutis ellipsoid, cylindrical, thick sausage-shaped up to 20 µm wide. Caulocystidia irregular like cheilocystidia up to 140 µm long.</p></tp:treatment-sec><tp:treatment-sec sec-type="Collections examined" id="SECID0EJXOM"><title>Collections examined.</title><p><bold>S-Greenland</bold>: Paamiut, N of town, <named-content xmlns:xlink="http://www.w3.org/1999/xlink" content-type="dwc:verbatimCoordinates" xlink:type="simple"><named-content content-type="geo-json" specific-use="{&#34;type&#34;:&#34;Point&#34;,&#34;coordinates&#34;:[-49.400000,62.010000]}" id="NCID0EUXOM" xlink:type="simple">62.01°N, 49.4°W</named-content></named-content>, 5 Sep 1986, T. Borgen (TB86.291, C-F-103573), 10 m, with <italic><tp:taxon-name><tp:taxon-name-part taxon-name-part-type="genus" reg="Salix">Salix</tp:taxon-name-part> <tp:taxon-name-part taxon-name-part-type="species" reg="herbacea">herbacea</tp:taxon-name-part></tp:taxon-name></italic> in snowbed.</p></tp:treatment-sec><tp:treatment-sec sec-type="distribution" id="SECID0EEYOM"><title>Distribution.</title><p>Only one record, from southern Greenland. Until recently only known from the type from the north-western, arctic part of Iceland. As discussed above, two more collections have been discovered from herbarium exsiccata at O; both, collected in Norway at above 60°N at altitudes of more than 1000 m (<xref ref-type="bibr" rid="B15">Eberhardt et al. in press</xref>). The above record from Greenland is from an arctic area and extends the distribution to North America. It is seemingly a very rare species. Although T.B. investigated the area around Paamiut regularly for 20 years, he only collected it once.</p></tp:treatment-sec><tp:treatment-sec sec-type="habitat" id="SECID0EOYOM"><title>Habitat and ecology.</title><p>All four known collections appear to have been associated with <italic><tp:taxon-name><tp:taxon-name-part taxon-name-part-type="genus" reg="Salix">Salix</tp:taxon-name-part> <tp:taxon-name-part taxon-name-part-type="species" reg="herbacea">herbacea</tp:taxon-name-part></tp:taxon-name></italic> in a wet snowbed.</p></tp:treatment-sec><tp:treatment-sec sec-type="notes" id="SECID0E6YOM"><title>Notes.</title><p><italic><tp:taxon-name><tp:taxon-name-part taxon-name-part-type="genus" reg="Hebeloma">Hebeloma</tp:taxon-name-part> <tp:taxon-name-part taxon-name-part-type="species" reg="islandicum">islandicum</tp:taxon-name-part></tp:taxon-name></italic> was the only species recorded during the course of this study, which was not belonging to <italic><tp:taxon-name><tp:taxon-name-part taxon-name-part-type="genus" reg="Hebeloma">H.</tp:taxon-name-part></tp:taxon-name></italic> sects <italic><tp:taxon-name><tp:taxon-name-part taxon-name-part-type="genus" reg="Denudata">Denudata</tp:taxon-name-part></tp:taxon-name></italic>, <italic><tp:taxon-name><tp:taxon-name-part taxon-name-part-type="genus" reg="Hebeloma">Hebeloma</tp:taxon-name-part></tp:taxon-name></italic> or <italic><tp:taxon-name><tp:taxon-name-part taxon-name-part-type="section" reg="Velutipes">Velutipes</tp:taxon-name-part></tp:taxon-name></italic>. This species was described in <xref ref-type="bibr" rid="B4">Beker et al. (2016)</xref> on the basis of a single, but distinctive, collection from Iceland. The authors placed it within <tp:taxon-name><tp:taxon-name-part taxon-name-part-type="genus" reg="Hebeloma">H.</tp:taxon-name-part> <tp:taxon-name-part taxon-name-part-type="infraspecific-rank">sect.</tp:taxon-name-part> <tp:taxon-name-part taxon-name-part-type="section" reg="Naviculospora">Naviculospora</tp:taxon-name-part></tp:taxon-name>. However, the authors acknowledged that it did not sit comfortably within any of their accepted sections. Within this section, this is the only species known to associate with <italic><tp:taxon-name><tp:taxon-name-part taxon-name-part-type="genus" reg="Salix">Salix</tp:taxon-name-part></tp:taxon-name></italic>. Since its publication, two further collections have been discovered in Norway (<xref ref-type="bibr" rid="B15">Eberhardt et al. in press</xref>).</p><p>Molecularly, this species is unambiguous. The ITS of the collection presented here is almost identical with the ITS of the type (693/694 pos. identical, all positions are matching (one G/T in the type sequence matched by a clean G). Most similar, but always less than 98% similar, are <italic><tp:taxon-name><tp:taxon-name-part taxon-name-part-type="genus" reg="Hebeloma">H.</tp:taxon-name-part> <tp:taxon-name-part taxon-name-part-type="species" reg="naviculosporum">naviculosporum</tp:taxon-name-part></tp:taxon-name></italic> and <italic><tp:taxon-name><tp:taxon-name-part taxon-name-part-type="genus" reg="Hebeloma">H.</tp:taxon-name-part> <tp:taxon-name-part taxon-name-part-type="species" reg="nanum">nanum</tp:taxon-name-part></tp:taxon-name></italic> (both <tp:taxon-name><tp:taxon-name-part taxon-name-part-type="genus" reg="Hebeloma">H.</tp:taxon-name-part> <tp:taxon-name-part taxon-name-part-type="infraspecific-rank">sect.</tp:taxon-name-part> <tp:taxon-name-part taxon-name-part-type="section" reg="Naviculospora">Naviculospora</tp:taxon-name-part></tp:taxon-name>).</p></tp:treatment-sec><ref-list><ref id="B15"><mixed-citation xmlns:xlink="http://www.w3.org/1999/xlink" xlink:type="simple"><person-group><name name-style="western"><surname>Eberhardt</surname><given-names>U</given-names></name><name name-style="western"><surname>Weholt</surname><given-names>Ø</given-names></name><name name-style="western"><surname>Pettersen</surname><given-names>M</given-names></name><name name-style="western"><surname>Schütz</surname><given-names>N</given-names></name><name name-style="western"><surname>Beker</surname><given-names>HJ</given-names></name></person-group> (<year>in press</year>) <italic><tp:taxon-name><tp:taxon-name-part taxon-name-part-type="genus">Hebeloma</tp:taxon-name-part></tp:taxon-name></italic> of Norway. Agarica.</mixed-citation></ref><ref id="B4"><mixed-citation xmlns:xlink="http://www.w3.org/1999/xlink" xlink:type="simple"><person-group><name name-style="western"><surname>Beker</surname><given-names>HJ</given-names></name><name name-style="western"><surname>Eberhardt</surname><given-names>U</given-names></name><name name-style="western"><surname>Vesterholt</surname><given-names>J</given-names></name></person-group> (<year>2016</year>) <source><italic><tp:taxon-name><tp:taxon-name-part taxon-name-part-type="genus">Hebeloma</tp:taxon-name-part></tp:taxon-name></italic> (Fr.) P. Kumm.</source><publisher-name>Fungi Europaei Edizioni Tecnografica</publisher-name>, <publisher-loc>Lomazzo</publisher-loc>, <size units="page">1232 pp</size>.</mixed-citation></ref></ref-list></tp:taxon-treatment>
